# Supplementary material for: Genome-Wide Identification and Analysis of the Aureochrome Gene Family in Saccharina japonica and a Comparative Analysis with Six Other Algae
Source: Plants (Basel). 2022 Aug 11;11(16):2088. doi: 10.3390/plants11162088 (PMC9416419; doi:10.3390/plants11162088)
Supplement: Supplementary file 1 [file plants-11-02088-s001.zip › Supplementary Table.xlsx]

## Sheet: Supplementary Table S1
Formula of gametophyte nutrient in QRT-PCR experiment
	Cultured medium
	Compound	Concentration	Reference
	NaNO3	4mg-atoms N/L	Hsiao，1973
	NaH2PO4·H2O	0.4mg-atoms P/L
	KI	5mg-atoms I/L
	Experimental medium
	NaNO3	4mg-atoms N/L
	NaH2PO4·H2O	0.4mg-atoms P/L
	KI	5mg-atoms I/L
	f/2 trace element solution		Guillard.1962
	FeCl3 · 6H2O	1 x 10-5mol/L
	Na2EDTA · 2H2O	1 x 10-5 mol/L
	CuSO4 · 5H2O	4 x 10-8 mol/L
	Na2MoO4 · 2H2O	3 x 10-8 mol/L
	ZnSO4 · 7H2O	8 x 10-8 mol/L
	CoCl2 · 6H2O	5 x 10-8 mol/L
	MnCl2 · 4H2O	9 x 10-7 mol/L
	f/2 vitamin solution
	Vitamin B12	0.5mg/L
	Biotin	0.1mg/L
	Thiamine HCl	0.5mg/L
	[1] Hsiao S , Druehl L D . Environmental control of gametogenesis in Laminaria saccharina. III. The effects of different iodine concentrations, and chloride and iodide ratios[J]. Canadian Journal of Botany, 1973, 51(5):989-997.
	[2] Hustedt I , Confervacea D . STUDIES OF MARINE PLANKTONIC DIATOMS[J]. 1962.

## Sheet: Supplementary Table S2
Full length of Aureochrome protein
Ectocarpus siliculosus
EcAUREO1	MDEAGGAGSGGGGQQPASGAGGWGGGGDAPLPPIFGNANAEAGHEFKGMDLNLDDVFSGVFFSPDGDLLDIPSDGDESLNLTLSSTSISEGTTHTPFAQFAVLSGSAGDGDAAAAAAAAAAAGGVSAEAAAATGAGEAVGEGAGPMPSVRRSSHELQDLLNLPGGGQGSMMDTDDSAAPGVGPQIVGAAPGVVAGLSSQGAFVGGGGGVSTQEAAAAAAAEAAVAAEQARAAQQLAASKAEQAAQAAAAHAQAQTSSPFAAGGVAEKAHPIPAAGAVGVVPLPTPAPTPTAAPVAAGASSLPPRGGGISAATTGGGISVAWGRGPHSGAGATAAPRRQRHKVSSKDLTEEQRIERRERNREHAKRSRVRKKFLLDSLQRSVDAIQAENESLKGSIVGSL…
EcAUREO2	MPASVKPPVFTSMVHRKVQHHTSWQDADFQPDDLGLDLTDLSTMTGFLMNEVPDNTGHFYPPWANELSPLVKDEPSAFMMPDPAAPRQPQPRQQQQQQDQRLPAPEGLPAAPVADPALDVIMGGATGSSRPGSTTSSSSSGASSMLRAPKAAAAAGAAALGGVGSTFRKTPAGGVTRRRSSSKEEQAKKRRERNRVLARRTRLRKKFFFQSLQQQVARLQRENERLKGIVTTRCPDSVGEILMSCRSKMPSMVADCAGQATAVLDQSGFLLVKALQSSQPSFCVTDPQMPDNPIVYASDTFIELTGYDRAQVLGRNCRFLQGPDTDPDAVAKIRKGIEEGSDTSVYLRQYKADGTVFWNHVFVAALRNSEHKIINYVGIQHPLDKEPSPEVVACINNGK…
EcAUREO3	MQQQQQQQAAAAAAAMSGMDEDDDEDEDDGGAGGKRGSVSGKRPRQGGRNMTEQQRLDRRERNREHAKRSRVRKKFLLESLQKSVTSLQEENEKLRGAIRSNLGPEEAKELLAETETPTTLISSRPGDATKVLDDPDYSLVKALQTAQQNFVITDPTLPDNPIVFASQGFLELTGYTLDQVLGRNCRFLQGPDTDPKAVEKIRKAIEKGMDTSVCLRNYRVDGAMFWNQFFIAALRDSEGTVINYVGVQCKVDEDFVRAVQRTEGEEDGEGDEEEEDEDHSDTEEKDAAG
EcAUREO4	MEDMVSPVFGSAGPVLTKGVDLDEVFSDCYFAFGGAEGGTSLAPAPGESSNESAGETLDVEGSGSGQGGLGLGAMAARAQQAGTAAAAAAAATAAAAAAAAAAPGGAAGASAAGLKPSRGIGIGIGVAAGAASAHRGMKRELSDSNLAGAADWGGRNDMGWGGLGGDARRSMSEQQKLERRERNREHAKRSRIRKKFMLECLQEQLLAMRKQNLALRQVVKEHMPDEASTVFEKCINEKALVLSGKSTESAQPILSDDEEETKEPNCLLLEPDFQLMQALMTSQQNFTISDPSMPDNPIVYASQGFLTLTGYTIQNVIGRNCRFLQGPGTDPRAIDIIRRGVAEGRDTSVCLMNYKADGTPFWNQFFVAALRDDTGKIVNFVGVQGEVHEEAQDRDFRE…
EcAUREO5	MAAPATGEGRKDQMDAPAKRTEQPPSSSPNVGRVASSSDSNLAFPSYAPGEDETALWLGEGGGGVGGDGGGLMAPLEPGGALMSAGGGWSFSTLPGDEGLRWSGVKTEQVFDEWAASGRGKHQAAMMQPSLLLTSTAAGGDNGSTKGGGSLAKSDTEEGWKTFVGPAPTPPCSNATKPHGGETDTSCNFPPSSRHQQLATVATKGVAEIRPTANHCASSSTKDNIEAFAKPGSSPATARAPAAELATTAPPTPPHSRAASKASAPPRPPRAATTKRAEAAPAQQDASSPTSATAVTRRTRKATAAAATAAAATAAAATAAAGAAGDSLVEAEQPANEYEDDKDEDDNDDDDDDDDDDDNDDDNNNNNNDKDGAGSRSSSRAAAAKPKRATTRDKSYDED…
Saccharina japonica
SjAUREO1a	MDGGGSSGGGNQGDGGDASMPWASLGGDAPLPPVFGNANAQAAGGDMDFKGINLDDVFSGVFFSPDGDLLDFPSDDEDAALNLTLSSTSISEGRGHPQFAQFAVLGDGSQDRRQGRQLSSSSNSSSLITQGLMNPQGLLGSKVLGSSDSQQQQQQPQDLLLPLVKTETGEEKHSSGEGGVSAGVGWGAAAGGAVAAAAEAAPAAAPLSLLQAGPAATSFPPQPELSTGSQQQRRQRQLQRRGGGGGGAGGAGGAGAGEIKSGLLAGGGARGGQEAAAAAAAGGAAAAAGGAAAAAGGAAAAAGGAAAAAGGAAAAAGGAAAAAGGAAAAAGGAAAAAGGAAAAAGGAAAAAGGAAAAAGGAAAAAGGAAAAAGGAAAAAGGAAAAAGGAAAAAGGAGGG…
SjAUREO1b	MSKEATQGQEAAPRARQQIPAQGSSTTQHIAPGYEHLFCQCGCGAPIETAGVVHAAAAAQRQQLEQQQQQQQQQQQPGGRHSHGVQFGGAGQGIIHAPHPSAMPSAMPSTMSPTLYPAGPYPGQQDMLQSQFAAAAAMSQYANYGRGISELDPYRGQPMPYRPSMELPRGYMVLGPPPGVTYLTPAPPQLSYYRQYPGMMHMAGAGNAAGVGGEQGGGKVAGAASAGVGGPPPEEAPPPPHASPTAAAAATATVATSATTTTTPPGGGGGGGGGGGHPKESILESLLAARSERLSAASASADAEDAAAAAATHGADGASPPPSPSRSSSSSFGSSSTAATCAHLGGHFSGGAASKSELDSDAADVKPRMKPVRHVGPGASGTVHQPPSSSANAPSHTRQ…
SjAUREO1c	RILEEQRRQDEKRRVKRAANRKSASTSRARKKAFVDDMTAKNERMKQHAFILSMLPDLVLAVCRSGEMTYVSPACQWLLQHSPEEITGANVFEMVTHDCHALLRKMISDNLSRPVHSKTSAADLVERDGSDDDADLSDDEECTPDRSACREKVANHQKERHQHQQYRQQSSSATSSMEGPRAKAVQVASPASQGPKMLKLIRRDKTTVWCESRLGVRTAKRDGGAAPIPLEIILTLRTMPEGTKPTMAHEFVGARVPAIENVSLPSERAVDADNYVEADDDGYQCEVDEEDSNNSGSGNDSGTTRNGHIAVSTSGSIGCGGGSNKKRAEVEPDTEPVCDPMEGREERSLSKKRQRVRISNRKEDMLSAASGGGSDKSGGEIGFSRGADTAVTTSGTTPQ…
SjAUREO1d	MHMNPVLWTHHRGEEGGLSITSGGSGGGGGGTSSSSMLSHAGYHQPAVEQGGSGAGAATPGSALISPSHGAFSCGSMAAMSPSAAAQGAASTAATPAAAAAYTRSQQFSGGLNGRPAQDSLSPSGGGGSESQSQGSQGSTIGGVRTSSPQRVEGGGRLDGQSGHQSGGGEGDSDRGGGGGGGGGGGSFVADDMLTMISPTGYPQQLDLQQQLQMQQLQRREPDQQQYERQKHQLRMQHQMEQQQQPSRQHQMQDVLQQQQQQHSRPSSANWPPSQNPANDDWTYLLRPGTPPISNGQLTPAFSAAAAWPPMQNAGEKQPWGVQSAVQLQQRQHVQTREKQHRQDGQQRGGPPSPTRSAAASFSGLFTKQQQQPQSNWSVPRTNGTTRSLSPQPQSGGFY…
SjAUREO1e	RRLQEQQQQQHDAAGYSTSGSGSGSGGGGGGGGSGGGGGGGGGGGDALNDHATGATGGGFGEQGPYFALDESAAAAAAVAVGAASPGGDGGGRGELPGYPAIGHWSQSNVTYGGWGEAGGGGATAGAAGAVYRDGGVPVTVAEQYSQPWGGYSSQGLSSQLTSSPSSHHHHHHQQHQQHQHGLRGALPGPLTNDSSSSAHSLHDVGPPSSAMGEDPRAMVATASGRLPSILGMESDGGVGGGGGGGGGSSLAALTGLPPSAASSYPSPYSAAVGEDEKALTPEEKLERSRVRNRDHSRKSRQRKKALVEGMKKQVTELGAYRMLVEQAYDLISAHTTDDRALFLYASGAFQRLLGINSQDLLGIQLVHMVHPDDVARVTEALRSALLYNQVTQIRTTTS…
SjAUREO2	MNEVPDSTGHFYPPWVAEPEPIVKGEPMMLAENDTIISRQQQQQALARAVPTPGATLDVRIGGVGGGGGGVRGVGSGGGVARALKVEGGAGATFRKTAAGGVTRRRSSSKEEQAKKRRERNRVLARRTRLRKKFFFQSLQQQVAGLQRENERLKGIVTSRCPDTVGEILLSCASRVPSVVADCAGQATALLDQSGFLLVKALQSSQPSFCVTDPQMPDNPIVYASESFIELTGYERSQVLGRNCRFLQGPDTDPDAVAKIRKGIEEGTDTSVHLRQYKADGTVFWNHVFVAALRNSERKIINYVGIQHPLDKEPSPEVIACINDGEERESAQEEERQAGWAGWNESGDLSPMGYSMLNAWGVDG
SjAUREO3	MDQTTRMDAMPPAPIFGVAGGGGDGNGGSGPMNSSRYINIDEIFADCFMEGDGSDLLGLDPTGSGAGGGGGGAGXGAGRGGGVEGGDLGSSAAIRAGGAGGGAGAGGLNAGSFGVTPLGGPAGTSPGLLQAHQPQQPLAASPLGGLSMFLDRSAAGGNLSGASGAGAGSGVQAIAAGQGGSGGGADGLAIGVSQAGAGSGGFKIRPTDMEGLDDVDDEEEERVGKRGGGVAGKRPRQGGRNMTEQQRLDRRERNREHAKRSRVRKKFLLESLQKSVTALQEENEKLRGAIRANLGADEAKELLAQTESSSLIASNPGDATVRVNRTDCCVAANCFPSHTFLVLDDPDYSLVKALQTAQQNFVITDPTLPDNPIVFASQGFLELTGYTLDQVLGRNCRFL…
SjAUREO4	MADMVTPVFGSAGSMLSKGIDLDEVFSDCYFAFGGAEDMPSQTAMAGPGESSNESAGETLDVEGFGGASTTFGAGLGAGLGLGAMAGGVQPSAGGAGASVSGAASARGSRGIGIGLGVAAGAATAHRGMKRELSDSNIAGAGGGAGSGPSWGGVGGDLSRRSMSEQQKLERRERNREHAKRSRIRKKFMLECLQEQLLAMRKQNMALRQVVKEHMPNEAATVFEKCVHEKALALSGKGTGSAQAIQSDDEDESKEPNCLLLEPDFQLMQALMESQQNFTISDPSMADNPIVYASQGFLTLTGYTIQNVIGRNCRFLQGPGTDPRAIDIIRRGVAEGRDTSVCLMNYKADGTPFWNQFFVAALRDDTGKIVNYVGVQCEVQEEAQDREFRERLRKIPLPE…
SjAUREO5	MDTAYFSPAHPFSGEIESVFGPGPAAEDPGLWLASNDGDEGLMGSFESGGALMNSGGWSISTAPGEAGLRWNAVKTEVFDELAGLAGGGGANKLNPLQPSVLPGTTKSKAGPAGFPGMVKTEPEEGWAELMSPPMACAWPPSATDGFAAASAATTPNSPPSSFYREAVQPLAPALEAEKKNKKTTPAVASATTRTARTAAPTPAAAPQRSSPRAAGVTSTPAPPLPTPTVKVNEDEEEEGDEEDDEDGRDGEELDTGSELTDKRRRNREHAKRSRLRKRVRLGGLEEMVLGLRRENVRLRRIVKKGIPERADSILRLCASDNTNPDTVAKQDVVQGMRPGMSVGSSSSNWSSRLGGGGGGGSRSRPKLEGGTRRHGGGSKDRRVPSALKLMSPCYQSVK…
Undaria pinnatifida
UpAUREO1a	MERGGSSGDGKQGDAGEEVIPWSTSIGGDAPLPPVFGNANAQAGGGDMDFKGINLDDVFSGVFFSPDGDLLDIPSDDEDDALNLTLSSTSISEGRGHPQFAQFAVLGDGSQEPRQQHQLSSASASSSSITQGLIGGQGLIAGQGLGIGQQHPQDLLMPLEVKMETEAKSAGGGEEGGAAAAGEAGAGAGTTVTGAGAAEGAAPSSLLQTGAAAGFTPQPALPTGFMGETGGLVTGEAASGAGGGALKSEISAEGAAQGGTEAAVAAAAGAASEAAAEEARVAQEMAVSKAAAAVQAAAAHAQAQARMQIGGSSGSALGGAGSSAAEKAHPSTLLSQGSTLTNLPTGGISGPLAPHGMRINPQTEKKQQASPPGPPGPPGGLGGVSAGGAFASWGRGAFA…
UpAUREO1b	MALSGGGASGGISPCLAQMLVVFLFRDWVKAAAPCSSNSVLGKTSKEHLERTMSQESTQGQEAAPRARQPMPAQGSTPQHIAPGYEHLFCQCGCGAPVEAAGAVHAAAAAQRQLEQQQQPGGHSHGVQFGGAGQGMMHAPHPPSMYPPGPYTGQQDMQQFQSQFAAAAAMSQYANYGRGISEIDPYRGQHMPYRPPVELPRGYMVLAPPPGVAYLTAAAPQMSYYRQYGGMMHMAGAGGEHAGGKMTGAAAAGVGGAPPEEAPPPPHASPTAAGSAAATATTAGGGGHPKESILESLLAARSERLSAASASADAEDVAAAATHDADGASVSPSSSSFASSSTVARAHLGVQFAAAQVPGATVKKSQLCSDADDVKPAIKPMGLAGAGAAGTVHQPPSPS…
UpAUREO1c	MKGGLHSRNSHSSLPASNSAGVDSQSQGSPQRIEGGRLNGQAGHQNGGGEADGEGGGGGGSFVADDMLTMISPTGYSPHLDLQQQQVQVQMQRREQDQQQHERQKHQMRMQHQMQPRQQQHQMQDVLEQQHSRTSSNWPTSQNPASDDWTYLLRPSTPPISNGQLTPAFSAAAWPPMQNAGEKQPWGVQSTLQVQQRQQQVQGREKQHRQDGQQQQGQQRGAPSSPSRVGTAAASFSGLFTKQQQPQNSWSVPRNKATGRPLSPQPQRVPGHSTPTATTLTASSSDDGNSPLMPRNSGGSGRVRVNIRQAPGTPEPGGPASKAARTGSVTSVRGGGGGGGKADGTTGGGAETKSREVMPEERLKLNRERNRDHSRRSRERKKALVEGLKKQVSELGPYR…
UpAUREO1d	METMQPSALRIDSSSGSAGLANGCGVGGGGAGGEGGSGGMSGSGVADSASPRTLLDQRPTTIPAAACVSPPLGGSEDPSSSHEGIPAHHHQQHQHQQHHHQQHQQHHHQQHQQHRLQHQHDAAGYSTSGSGGGGDGGGSTLNVNETGAAGTTFGEQGPYFALDENAAVAAAAAVDSGSPGGGGGGGAEGEGGGLSGYPSLGQWSQSNVTYSGWGEAGGTTGGTAASGSVYRDGGVPVTVAEQYSQPWGGYQSQTLSSQLGRGALPGPLTNDSSSMHDVAPSSAMGGDSRGLIATGGGRLPPILGMEADGGDGGGGGGGGGGGGGTLPTLSGLSHSAGSSYPSPYSTAVGLGSGGGGGGGGGGGGGGGGGGQQGMYGAGAGGMGVAPASMAFFPSPSQHS…
UpAUREO2	MSASVKAPVYTSMVHRKLQHHATWQDADFQSDDLGLDLTDLSGISGFLMNELPDSTGHFYPPWVSEPEPIVKGEPMMLAEADSSSSRQQQQQGLARATPAAAALDVRKAGAGGAGGGSVRALKVEVGAGTGATFRKTSAGGVTRRRSSSKEEQAKKRRERNRVLARRTRLRKKFFFQSLQQQVAGLQRENERLKGIVTSRCPDTVGEILLSCASRGPSVVADCAGQATALLDQSGFLLVKALQSSQPSFCVTDPQMPDNPIVYASDSFIELTGYERSQVLGRNCRFLQGPDTDPDAVAKIRKGIEEGSDTSVHLRQYKADGTVFWNHVFVAALRNSERKIINYVGIQHPLDKEPSPEVIACINDGEERESAQEEERQAGWAGWHESGDLSPMGFSMLNG…
UpAUREO3	MNAMPPAPIFGVAGGDGSGGSGPMSSSRYINIDEIFADCFMEGDGNDLLGLDGTGPGPAAGGGGGGGSGDGQGAGIGGGVEGVGLGSSTAIRAGDTGGSGGAGAGGLNAGAFGVSPLGGPAAASPGLMQPQQQPLAPSPLSMFLDRSAAGGDLSGGVAGAGAGSGVQVLAGGQSGGGVGTGALPATGIPQASSAAAAAAAAAAAAAASSSAAVARGRGGGGRGVQAGRGSGSAKGGRGGAGAGGGAGAGAYKMRVTDMEGLDDDDEDEEKVGKSRGGGAVAGKRPRQGGRNMTEQQRLDRRERNREHAKRSRVRKKFLLESLQKSVTALQEENEKLRGAIRANLGADEAKELLAQTESSSLIASNPGDATKVLDDPDYSLVKALQTAQQNFVITDPTLP…
UpAUREO4	MVTPVFGSAGSMLSKGIDLDEVFSDCYFAFGGAEDMPPSSQTADMAVAGGAPGESSNESAGEALDVEGFSGTTNTTFGASSLGAGLGLGATTSGAQQPLAGAGVTGVTAPGGAATTRASRGIGIGLGVAAGAATVHRGMKRELSDSNIAGAGGGAGSGPGWGGVGGDMSRRSMSEQQKLERRERNREHAKRSRIRKKFMLECLQEQLLAMRKQNMALRQVVKEHMPNEAPTVFEKCVHEKALALSGKGTDSAQAIQSDDEDEAKEPNCLLLEPDFQLMQALMESQQNFTISDPSMADNPIVYASQGFLTLTGYTIQNVIGRNCRFLQGPGTDPRAIDIIRRGVAEGRDTSVCLMNYKADGTPFWNQFFVAALRDDTGKIVNYVGVQCEVQEEAQDREFR…
UpAUREO5	MDAAAACLHPGASSAQPSPGDVESVFGPAPTADDPLWLGNNDGDEGLLSSLESGGALMNSGGWSISTAPGEEGLRWNAVKTEVFDDWAGGAAGGNGAKQSNSLQPPVLPGTNKTKAGSAGFLGVVKQEPEESWADLMTPPMTCASCPPSSAAGFAASVMTPNSPPCEAVQPVVPALGAGKTSTVAPAVAKSQAVRTAAVAATPTASAPAAQRSSPRASSATVSRTATPAAPAATTTPTAKAKAFVKEEDEEGEEEDDRARDSEEVETGSELTDKRRRNREHAKRSRLRKRVRLGGLEEMVLGLRRENVRLRRIVKKGIPERADAIIRMCASDNTNPDTVAKQDVVQGMRPGMSVGGSSSSSWSSRLGGRGGGSRSRPKLEGGTRRHGGGGKDRRVPSAL…
Phaeodactylum tricornutum
PtAUREO1a	MGDLAYANFGDADDLEDNDEDIGALGSILSWEDDEEGNQSMNAISAALREKESASSETSSVPPDTVQFSSRDGQFNFYSNGFSTASETSNSGNPLHLQTLSSENKGGALTMQLPMPTRVANFAQNQEQSPQLRSQPSNANQQTAQSNTQYQLDSPQHPENTMSQCRPQQGSNNSANLNQSQGLTAASFAQLLAQQGRSFMQQQSQSVQNQQFIQPNHQNAKDAVQQNGQQSQKMQYADPSAFLQQLQIAQLQQQLQVAHQQALQTQQSNQQPQASLSSDNQHQIGQYPQKQTQGAYPAPVSRTLAQQPSNPAQSYGVNQASVQQGSGSNQQMLLSQPNSQVSFQVPASRSTAAPELASATNIAKPPMKKKSRVSGKEAMPSTSSTTQSTLDGVVSASDT…
PtAUREO1b	MRFPAASVAVDSTPQLRLLQMKDSHETYSTVQLVHSPLPEKGPNSVLVDVPQQISRRKPTAEQSFVSGSDSSRSSTKSSSGSRPVMTTTADPNIVTAASTESVSSSPKWLPKKADTDDRVQRSRERNRIHARKTRQRKKEQMQSLEGRATDLKHEQIRLKQIINEKNTANILVGLFSKGQSQSPNEDPRVEALMYRSVEEIPDPSKIPELPALILPGQHASKKIKVAVPVVAASPQSMSDGGGEEVASTSDVSGDEQQVPDDGIDYDLLGKDRSKCTPEELDQIRRERNRMHAKRTRDRKRIFTEEMAEMCRILEEENHLLRVHLGGLDSDFKSESTTTSTHVVDRIDSVLSTPTLASCAPPQDMVSVSLSPSQLPSKPSTKEVAFNQLQTLLDVAGSF…
PtAUREO1c	MDQMNQSTQQQAQPHGQTMPGSSMSVSNGNAPTGGSVASSAVLPGSQQVPPHLLGMMANPAMAAAAVNSPLFQPSAMISNPGAFLGMPDNYMTASGMARINTGAANANHGGGLVLPNPLFPNSAFDPQNNASNNAQSQSQMMMQNVAIMSGMANYKQQDRTAGVVLPVAPASASAGDDLFFDSNTSKSHKGDLTSEERAQQNRDRNREHARSTRLRKKAYVQKLRELVEGLHSERTEEVRRRRVAIQHLAEKQNVRKKVVRNFLQYGSNYETDERKWGTILEDDFYLKQPVTPYRSFPRAEIEKECRISRGIDSIINDGASLSVMVEGIGSRSTRWMQMKRDEFLLLNEAKHGSKRMPNCILRQDSRYKHAISSLSSSSGSSNQNSSSEEEKQNERIQP…
PtAUREO2	MSAEWPSVESHNVSLPTIVTTSDLFDGELFGDELMDIYNNAGVDENGDPNEIPTLLDHGVHSHHDDELHPINIGGLSSTAMDDGLGAFRPSTSFNDLSTLLAAEANAAAQSITPVASAPATTIPDSSPAAKRKASLTKAAPKRADPTPTVTTTVSQVPTEVACIPERNTIPSTVQKKAAADDTPNPLFLVEKAAEKLQVTESVVSSTGINTLGVQPHIVSVSMSSSDSSIAESEADFKTIAQAAVSNLIMSAGTTKVESGKSDFASAEKVDTSTAHIKALTGNNWVTACTGAASNVVPVAPVHDPKNSNRSRRQNLTPDERARQNRDRNREHARNTRLRKKAYVEELKHTLTELVAQRDAADLEKRQAVQREAEQREVRFRVIEEFLKLRGRNEGNVAR…
PtAUREO3	MSTDPPVALALALPPLSPTADATLPHHHRTTNDDDETSRPWPAATLGTQLPPLPRHHHNNDTRLARSRERNREHARRTRLRKKIQLERLQAQVQTLRGERHDLRQRMEDCSLAAILWGLGGRDRHQRTRQLLMETNKPTSTTVTDVASAATSTTATATTATTASAVDTESDETTFVWLAGSKRKRFVAEDGAETHTQLDLDETPPSLTTESLSTERTTGKTQINWKTGVQTDQYGSQTQLTPYQLESLRRERNRRHAKMTRDRKKCFVVTTEKVVADLQAENARLRQILAQVTTESTSHLHERNHNHSTANTLVTPVTSPDLSAIPSPTDDETSVYSATTADDGSILPRSPQRNHTPRAAFSLNDD
Vaucheria frigida
VcAUREO1	MNGLTPPLMFCSRSDDPSSTSNINLDDVFADVFFNSNGELLDIDEIDDFGDNTCPKSSMSVDDDASSQVFQGHLFGNALSSIALSDSGDLSTGIYESQGNASRGKSLRTKSSGSISSELTEAQKVERRERNREHAKRSRVRKKFLLESLQQSVNELNHENNCLKESIREHLGPRGDSLIAQCSPEADTLLTDNPSKANRILEDPDYSLVKALQMAQQNFVITDASLPDNPIVYASRGFLTLTGYSLDQILGRNCRFLQGPETDPRAVDKIRNAITKGVDTSVCLLNYRQDGTTFWNLFFVAGLRDSKGNIVNYVGVQSKVSEDYAKLLVNEQNIEYKGVRTSNMLRRK
VcAUREO2	MINFTSTHFTPFVPRKYNEREYFQQNCPFNAGVDNNFDFVEFCKLSQALFDVSAVSDSYYPSLDPQSFYPLVNELDCSEYPWTDGPNPSFPPSQLQVESAISQECLNTAYKSDATTATTRRRAQSREEQQQKRRERNKVLARKTRLRKKFLFQGLRNQVMSLYQENLRLKEIVKNHCGINSKKILDDNCLGDMPDIVATCGQEATALIQRSDFTLMKALYSSQPSFCVTNPLVPDCPIVFASDSFIKITGYSREQVLGRNCRFLQGPDTDPDAVRILRKGIVEGKDTDVTILNYNASGEPFWNHVFIAALRDSSGQVINFVGIQHVVQRPVIDRGQGENNPFR
Cladosiphon okamuranus
CoAUREO1a	MEKSREQQQQESKGSAEEMTVEAPMPPIFGNANQSEGDVFKGINLDDVFSGVFFSPEGDLLDIPSDGDESLNLTLSSASISEGASHPRFAQFAVLGGAEDGGDAPAAPAPGTTGGLGEGAAETAVAAGLNPARESSHQLQDLLASASAEGGEVGSAEAATAAAPAPLLSEPQLPAPAVPGFPQQQGGTEAAAAAAAAEAKMAAEQARAAQQMAVSKAEEAVKAAAAHAQAQTGKAYLGGLGGAGAVAEKFHPIPHGTGGATVGGLPLPTGGVMGPLAPHGVLPVPSSTPAKPAAASTASSQGGGALGGGRGGGGISAATTGGGVSGAWGGGTYSGAGATAAPRRQRHKVSSKDLTEEQRIERRERNREHAKRSRVRKKFLLDSLQRSVDAIQAENDSLK…
CokAUREO1b	MNADDQELDGGSRTERMSSGGSKRGRSVGEDFGRDDFPEDDHVCRNNCCGPGCSGGGNGGGVCGGCGGSESTPSVGRVKHGKEAATGEGRAELIRRRNCENARKARARKKLEVNQLQDQVAKLKQLHAKGRVEARKAKELSTRTEVLRRQTLKAFMKYRCNNVKNYQQWADIVHERFTMTLPITPYRWFNGQDVYNNSRILRGIERLMTDNGSLAVLIESLGCGTLPWRREMDKGQGHGVELVCDIADNDIVMTHNTAMCSFLLRTTNAVEHGANREWVCRGMLSAKFSPGSAKLLAAEHVFDVTSLMQQLQKVIGEEKEMPIVPNTPGGACLPSTEARVIMTAAPPYTVVRCNEAWTKLCGHTQDSIQGQTLKAIRLHGPRTDPDVLSALKAEMQRGR…
CoAUREO1c	MASPDTAIVGSGFEISRIIEEHRRQDEKRQVKRAANRKSASTSRARKKAYVDDMTAKNERMKQHALVLSLLPDLVLAVCRTGEMTYVSPACQWLLMHSPEDMTGANIFELVAPECHPLLRKMISDNLSRPFKSTGGAGRSSVCPSKSRFQGSTGGGGDGDGDETDKSEDDEQHCRGKMGNHRERLQQRYRQSKGGECDSGGSGSSSGCSSGGGGGGGGGKTAGGPSTSSSTCLGPKSRMLRIFRGDKTTVWCESRLSVRHDKSGDGKGGPLEIILTLRTVAEGGKTAVAHEFAGGLVSVPDQAAPAASSSSPPPPHAAAAVAEDVNRDADAEDADEGYVEADDDGYQCEVEAEEDSNNSGSGNDSGSRRKESASASSSKRVRSGVEGPAVDNCSTAETA…
CoAUREO2a	MEPSEGFNGGVNRQQLTNNQPELLFASHNVQPTQAEEIDHDFKVLANFLAEEHYGSGLAMPPAGNVFNPALPQGFQGIQGVPTGGVGGGGGVLGFKFASHLSANSMMGWPNPMTGGAPMQDPQQQQQQHQLQPQQQQSQVYSPPPATNFMGVGMPQAFFSPATASAAVAMGMGLQPPQAQQQQLPGVDGAAASLFAAGAGAAGLVPQTAAGLMPAAAAAAAAAAAAAASQVGENLLSPSIGMMGVPLAGGGVGGGGLGLPVVEADRTAAATAVAAAVAGMAKSYNAESSGNKQRKLDNTNVEQKIQEQIVRRRERNRVLARQTRMRKKFFYQSLQKQMAALRSENRALKGILTEKLGDKSKQVIYDCTTELSRQVVAGRIGEDDEETMTADMAAAGRGD…
CoAUREO2b	MLGGMGHFTGRSEVRGAGTNGDNGFSFGASLFTAVPSRSFFPRGFLWDEGFHQLLVSVWDRDTSVDVLGHWLSMMHMHDTAAGGAAGTGCSGGWLPREQILGEEARRRVPAAFMAQDISVANPPTLLLLVDNLLHDLRGPASGEGSAPSAEACTAEAKGDTLASSQGCAAAAIGGDRQQELGDFLRKAHPLLDLWLRWLLITQRPGVEGWGGQVKGVPLGAFQWRGRDPGDDRLNALTLASGLDDYPRASHPSQTEECHVDVSSWLALGCRVMQRLSVAIGVEGSVPYGDLFDEVLGGIFDLHWEQEEEAFFDRGIHVPDGELVEEVVMRCRNADGSTEDLGVPLADIQARKAVCRPGQQHMYPLGDGRGGLLTRRRWKGSSPRPQHVQHIGYVSIFPL…
CoAUREO3	MDQTTQINPMPPAPIFGVAPAPGDGGNGGMGGGSKFINIDEIFADCFMDGEGDLLGLGGTGPQGGGGGGAGGMGGGVEGQGAASVGGGGGGGSGGKAAGGDQLGLNPSAAISASGRLHAGTFGMGSPAIMQAQQFQQQQQQQQLSPSPLGGMSMFLDRSVASGGELTGGAVGAAGGAGVQQGIAAASSGRGGRAGAAGAAAAATGRGGALAAAKPKAKAAGAATATVASGGGGGRGRGRGRGRGAQSGRGVAAAKAGRGGRTAGARGAAAGAAAAMSMQSAAMSGMDDDDEDDDDDDEGMGGKRGSGAGKRPRQGGRNMTEQQRLDRRERNREHAKRSRVRKKFLLESLQKSVTSLQEENEKLRAAIRANLGPEEAKELLSQTESSSLIASNPGDATKV…
CoAUREO5	MIGKGPGKYAAASALLIGLTGFLCFLLLSPPRLGSGRSLSPVSVAMAIMVSSLIGALPKAHAFVGSGVRPFPKHPASAARWSYVTAAAATPTVSALRSSGALGRYLAGGAVATNLRRKAATPPPATASVSRGLMGSPLMFASAGGVMETAADHLAKHVLVPVADGSEEIESVTIIDTLVRAGAVVTVASVEDDIEVTCSRGVKIKADCKIADCEQRDWDAVVCPGGMPGAVHLKENGKLEAILKKQNDEGRIFGAICAAPAVVLASHGLLEGRKATCYPSGIFTAKIPDLVDEKVVVDGNLVTSQGPATSMAFALQLVDSLFGQAKAEEIADGLLFKSCPRCDLAGGGKVTGEDNSGRSDDERYLASLGAGGALMSAGGGWSISTFPGEEGLRWSGVKT…
Nemacystus decipiens
NdAUREO1a	MMSGPPLPAPAVPGFPQQQGGTEAAAAAAAAEAKAAAEQARAAQQMAVSKAEEAVKAAAAHAQAQTEKAFLGEDGAAAAAAQKFHPIPSATGLPLPTGGVMGPLAPHGVLPIPTTTTTPAKPAGAAPAMALPQGGGALGGRAGGGGGGISAATTGGGVSVAWGRGTYAGAGATAPPRRQRHKVSSKDLTEEQRIERRERNREHAKRSRVRKKFLLDSLQRSVDAIQAENESLKGSIVGSLGERGKELVAKCEPVDAGGGSLVTANPKQATKILDDPDYSLVKALQTAQQNFVITDASLPDNPIVFASNGFLELTRYKLTEVLGRNCRFLQGPETDPKAVDKIRKAIDEGYDTSVCLLNYRADGTTFWNQFFVASLRDGKGDTVNYVGVQCKVGDDYAKI…
NdAUREO1b	MSMDVMSNFGLYNSEVATGMYNDAALTSLPRTIATMNGGPFVGMPLTWDNMNQHASKRSRTGPNSSSCSSTSFSSSCSSYSASHSESEASSGVDEKKMMDRERNRKQARKSRQLKKHTIDKMEQQLEELQKESEAVVAREKAASKELADCRASRCQALRKVFDLRADGCTEEAAWLEVLSPELRMAMPITPYRSFNPADVVNNRRVLLGVDGMISDTQSLSVTLDNIGVKTRRSEGPVSIKYSLGSDSEQAGGAFFSQDGVMCTFSMRTVDAVKHGACQEWEVNGMVRARFNADTNKIEELDMAFDAISSYQQLMLAAGKKDFPPVPNTLENALKDETTRIVVTTAARPFRITHVNKAWTELCGFELEECQGKSLSILQGPETDMGKVDKLCKLSQKGY…
NdAUREO1c	MALVGASLWPVVRDHDGTGGGFGDLGGEEGGTSSSPSASASVVAVSPSRGGLSLAAAAVTVSSAGGSSDSDGFSGGLSPTNSPGSSTSIASLDNLRGPAGHDLGTAAGGGGGGGGENSFFLGPRLLDQGHRGRADGGAVGVQSWLPSHSALQDDDDDDDDLGLGLLLEEGNGRSDSPTTWSIKSDNTSSDGSVNSSSSSSSSGNGNGGGHTSPDRGSLGSTMGTNAANNAFSASCRTAIAAASSCRSSSTTTSTSTTGAASCSLRLPGRGIADNVPWGLAIPQKKQHQQQHQHQHQRKRQEQQPRHHGSRGNGASAGAVASPAPSGVALLSPRPAPYARCCPPLREQQQLAQQQQRQGEENHQLQLHLQSSSDWPLASPGMGDLSLSRALGVSPASCCS…
NdAUREO1d	MSSQKQPAAEADTRTAAQQQPLPVTSGVATPTTEHALSITSGGDGASGGVGGGNTIGASAGTGVGAGGGGAAGVSAMGSEGVLFAPDVVAAAAAAAAAASGFPPIMGQWPAPSLPCGNSWREGGRGGSGSGPAVSAAGGFGRSAASTPGMTTIITNNNQQDLSSLLGIESAGISGGGGSVGGGTNSSILCPRPSSSPLSAYPGLYPNPNPNPGVELAGSGVQGQLLAGMSGLAGLVGTGAEAIGAGDTFPSFMDPSTTNITNINTCSTAGAPNHSSTVAVATGAAGEKLSPPETALQQQQQQQQHLLILQQQQRQLLLQQQQQQQRQQQQLQLQLHQQFLQQQQQQQQQQLLQLRTQQPHQPHDQKQQHTQLQPQPQQQQQQQQQQQQQQQQLKRPRQR…
NdAUREO2a	MEPSDGFNAGANQQQDRAMPAAPRFGSSSLQHQAPEGGGLGLDHDFELLANFLTEEGQYGGGLPMPPAGSVFNPNLPQGFQGIQGVATGTGAGGGGGGGGGGGGGLLGYNFASHLSANSRMGWPNPMPGGAPLQDHQQQQQQHQQPPQQQHSHIYSPPPAANFMGMGMPQAFFLPATATAAVAMGMGLPPQPQQHLPGVGGAGSGLFTPGAVSAGLIPPTATGLLPAATAAGPGAEALLSPPMAMIGAPLAGGGGGGGGGSGLGFPVGEADRTAAAAAAVAAAVAGMAKSSTGEANGKKRRKLDNANVEQKFQEQIVRRRERNRVLARQTRMRKKFFYQSLQKQMAALRSENRALKGILTDRLGDKSKQVIYDCTTELSRQVVAGRIGEDDEETVTADM…
NdAUREO2b	MVSRAGVGTVVSERKRKAAAAKTRQRVTVFGKRMLLGIVAIAVVSVFSGGAGRQTNKYPSLRSFLESSNTAAKDAIRGDVQAACADPHRWLNPAGHDLLSELPGFGTHNASMLWGTYRPGVYFGFKTRTSPLAVTGGLLWHGGDGRSAEALRHECNEGDGLGPYGWVEHDGRSYGKQDIQDTKAGIRLVTSMVKPAQLDQHGSGSAAVDGVHLASRIQLFPIGTVTTGPGVAPRRASIYFYIGLDCGDADAGGEGSSCLEAGGKNGGGLDVVHDGSEESSRRSLLVRGGHPQHGGFELEATVAPTRESGEASSPGGGGDGGLTFAFVGKRGAPIADIKQEVEKMHEAHRRMSRRGKKKEGLETRPFVLPNQADVGSDLVLVQVTGTPPFAVDLVVRGSS…
NdAUREO3	MDQTTRVNPMPPAPIFGVAPAPGEGGNGGMGGSKFINIDEIFADCFMDGEGDLLGFGGTGPQGGGGIDSQGAGGVAGGGGGGKVAGGGADQLGLNPNAAISASGGLHAGTFGMGSPAMMQTQQFQQQQQQQQQQQQQLNSSPLGGMSMFLDRSAAGGGELTGGAIGGAGVEGAQQQQGVGVAAAASGRGGRAGTAATGRGGTLAAAKPKAKAAAAAAAAPAAAAGGGGRGRGRGRGRGGGQSGRGGAAAKAGRGTTGARGAAATAAAAMSMQSSAMSGMDDDDDDDDDEGVGGKRGSAGGKRPRQGGRNMTEQQRLDRRERNREHAKRSRVRKKFLLESLQKSVTSLQEENEKLRGAIRANLGVEEANELLSKTESSSLIASNPGDATKVLDDPDYSLV…
NdAUREO4	MEDMVSPVFGSAGPALTKGVDLDEVFSDCYFAFGGTQGGSSVAAPAESSNESAGETLDVEGFDGPGGTGNLGLGATAGGQSAAPAAASSGGAGAKATRQKPSRGIGIGIGVAAGAATAHRGMKRELSDSNLGGAAGWDGDDSGWAGMGGDARRSMSEQQKLERRERNREHAKRSRIRKKFMLECLQEQLLAMRKQNLALRQVVKEHMPDEAATVFEKCINEKALVLSGKSTESAQPILSDDEDETKEPNCLLLEPDFQLMQALMASQQNFTISDPSMPDNPIVYASQGFLTLTGYTIQNVIGRNCRFLQGPGTDPRAIDIIRRGVLEGRDTSVCLMNYKADGTPFWNQFFVAALRDDTGKIVNFVGVQGEVQEEAQDREFRERLRKIPLPDELMRDDND…
NdAUREO5	MDSFASIGEATGAEAEANVGSMLSYTPARDEASLWLGAAGDDGGGRSDDEGYLASLGSGGALMSVGGEWSISTSPGEEGLRWSGVKTEQQWNEWASGGAGKQQATVSELVMRSSPLLATAAAAAAAAADKGSNSGSGDAKLLAKADMEEGWKDFVGPPRASSSKLPSADGYSPSLFPPSSSSQKKPHAPAALKGLIKLPAALPATSGATHSASSSTEDNIAALVQQRSSPRAASSKSLTAAKPATAIATAATRTTQSRAAATATPPTRAAATKTRSAAAAAAAPPPPSATQAVTTRTRRSAAAAAVAAASAAVKEEITEDDRPADNDHDDDDNEDDDEEEEYVAGGRKKKTTTGAKKPRRASLDSYDEADPLDSDDPVGSELSDKRRRNREHAKRSRLR…

## Sheet: Supplementary Table S3
Full length of Aureochrome gene
Ectocarpus siliculosus
EcAUREO1	ATGGACGAGGCTGGTGGCGCTGGTAGCGGCGGTGGAGGGCAGCAGCCAGCGAGCGGTGCAGGAGGATGGGGGGGAGGCGGGGATGCCCCGCTCCCGCCGATTTTCGGCAATGCCAACGCCGAAGCAGGCCACGAATTCAAGGGCATGGACCTTAACCTTGACGACGTGTTCTCCGGAGTGTTCTTCTCCCCCGACGGTGACCTGCTCGACATACCCTCAGACGGCGACGAATCCCTCAACCTAACCCTCTCCTCCACGTCCATAAGCGAGGGCACCACCCACACGCCGTTCGCGCAGTTCGCCGTTCTCAGCGGGAGTGCCGGCGACGGGGACGCCGCCGCCGCCGCCGCCGCCGCCGCCGCTGCCGGCGGCGTGTCCGCGGAGGCAGCAGCAGCAACA…
EcAUREO2	ATGCCGGCGAGCGTGAAGCCCCCAGTGTTTACTTCTATGGTCCATCGCAAAGTTCAACATCACACATCTTGGCAAGACGCAGATTTCCAGCCAGATGACCTTGGCTTAGACTTGACTGATCTCTCGACCATGACGGGCTTTCTCATGAACGAAGTGCCCGACAACACGGGCCACTTCTATCCGCCATGGGCGAACGAGCTGTCTCCGCTTGTCAAGGATGAGCCTTCGGCCTTCATGATGCCGGACCCTGCCGCCCCCCGGCAACCCCAACCAAGACAACAACAGCAGCAGCAGGACCAACGCTTGCCAGCACCAGAAGGGTTGCCTGCTGCGCCGGTCGCAGACCCGGCACTGGACGTGATCATGGGGGGGGCTACCGGCAGCAGCCGCCCAGGAAGC…
EcAUREO3	ATGCAGCAGCAGCAGCAGCAGCAGGCGGCGGCCGCGGCGGCGGCGATGTCGGGGATGGACGAGGACGACGACGAGGACGAGGATGACGGCGGGGCCGGGGGAAAGCGAGGCTCCGTTAGCGGGAAGCGGCCCCGGCAGGGAGGGCGGAATATGACGGAGCAGCAAAGACTTGATCGGAGAGAGCGCAACCGGGAGCACGCAAAACGGTCGCGCGTTCGCAAGAAGTTCCTGCTGGAGTCGCTGCAGAAGAGCGTGACGTCACTACAGGAGGAGAACGAGAAGCTCAGGGGGGCAATCCGCTCCAACCTGGGTCCGGAAGAGGCAAAGGAGCTTCTAGCTGAGACGGAGACGCCCACGACCCTCATCTCCAGTAGACCGGGAGATGCCACGAAGGTTCTG…
EcAUREO4	ATGGAGGATATGGTGTCTCCCGTGTTTGGGTCAGCGGGCCCTGTGCTGACGAAAGGAGTCGATCTAGACGAAGTATTCTCAGACTGCTACTTCGCGTTCGGAGGGGCGGAAGGGGGAACCTCGCTGGCGCCCGCGCCCGGGGAATCCTCGAACGAAAGCGCCGGCGAGACGCTTGACGTGGAAGGGTCAGGCAGCGGGCAGGGTGGTCTTGGGTTGGGGGCGATGGCGGCACGAGCACAACAAGCAGGAACCGCAGCAGCGGCGGCAGCAGCGGCGACAGCGGCAGCAGCAGCAGCAGCAGCAGCAGCACCTGGGGGGGCGGCAGGTGCGAGCGCGGCGGGGCTGAAGCCTAGCCGCGGGATAGGGATTGGTATTGGCGTGGCCGCTGGAGCAGCAAGC…
EcAUREO5	ATGGCAGCACCGGCAACAGGCGAAGGACGCAAAGACCAGATGGACGCACCCGCGAAGCGAACAGAGCAGCCGCCCTCGTCTTCGCCGAATGTCGGTAGGGTGGCATCATCATCAGACTCGAATTTGGCGTTCCCCAGCTACGCGCCAGGTGAGGACGAGACCGCCCTCTGGTTGGGGGAGGGCGGCGGGGGCGTGGGCGGCGACGGGGGAGGCTTGATGGCGCCCCTCGAGCCTGGCGGGGCCCTCATGAGCGCGGGTGGGGGTTGGAGCTTCTCCACGCTACCGGGGGACGAGGGCCTGCGGTGGAGCGGCGTGAAAACGGAGCAGGTTTTTGACGAGTGGGCGGCTTCCGGGAGAGGAAAACATCAGGCCGCCATGATGCAGCCTTCGCTGCTTCTG…
Saccharina japonica
SjAUREO1a	ATGGATGGAGGAGGTAGCTCGGGCGGTGGAAACCAGGGAGATGGAGGAGATGCGAGTATGCCGTGGGCCAGCTTGGGCGGGGACGCGCCACTGCCTCCGGTGTTTGGAAACGCAAACGCCCAAGCAGCAGGCGGAGACATGGATTTTAAGGGTATAAACCTAGACGATGTCTTCTCCGGGGTGTTCTTCTCCCCGGACGGCGACCTCCTCGACTTCCCTTCTGACGACGAGGACGCTGCCCTTAACCTCACGCTCTCGTCGACCTCCATCAGCGAGGGGCGGGGCCACCCACAGTTCGCGCAGTTCGCCGTCCTCGGCGACGGGAGCCAGGATCGTCGGCAGGGACGGCAACTCTCGTCCTCCTCCAACTCTTCGAGCTTGATAACCCAGGGGTTGATG…
SjAUREO1b	ATGAGCAAGGAAGCGACGCAAGGACAGGAGGCAGCCCCAAGGGCTCGCCAGCAAATACCGGCGCAGGGCAGCAGCACTACACAACACATAGCCCCAGGCTACGAGCACTTATTTTGCCAGTGCGGCTGCGGAGCACCGATCGAGACGGCGGGGGTTGTGCACGCCGCGGCCGCTGCTCAGCGACAGCAGCTAGAACAGCAGCAACAACAACAACAGCAGCAGCAGCAGCCCGGAGGCAGGCATTCGCATGGAGTCCAGTTCGGGGGGGCGGGGCAAGGGATAATCCACGCGCCGCACCCATCAGCAATGCCATCAGCAATGCCATCGACGATGTCACCAACACTGTACCCGGCAGGGCCGTACCCAGGGCAACAAGATATGCTCCAGTCGCAGTTCGCA…
SjAUREO1c	CGTATCCTCGAGGAGCAAAGGCGACAGGATGAGAAACGGCGCGTTAAGCGAGCGGCGAATCGCAAGTCGGCGAGCACAAGCCGAGCGCGCAAGAAAGCCTTCGTCGACGACATGACGGCCAAGAACGAGCGCATGAAGCAGCACGCCTTCATTCTCTCCATGTTGCCGGACCTCGTGCTCGCGGTCTGCCGGAGCGGCGAGATGACCTACGTCTCGCCCGCGTGCCAGTGGCTCCTGCAGCACTCCCCGGAGGAGATCACCGGCGCTAACGTCTTCGAGATGGTGACCCACGACTGCCATGCTCTGCTCCGCAAGATGATCTCGGACAACCTTTCGCGGCCGGTGCACTCGAAGACCTCCGCCGCCGACTTGGTGGAGAGAGACGGGTCTGACGACGAT…
SjAUREO1d	ATGCACATGAACCCGGTTTTGTGGACCCACCACCGAGGAGAGGAGGGCGGTCTCAGTATCACTAGCGGCGGCAGCGGCGGCGGCGGCGGTGGCACTTCAAGCAGCAGCATGCTCTCTCATGCGGGCTATCACCAGCCGGCCGTAGAGCAAGGGGGATCGGGTGCGGGGGCGGCGACGCCGGGCTCGGCTCTCATCTCGCCTTCGCACGGAGCGTTCTCGTGCGGGAGCATGGCAGCCATGAGCCCTTCGGCAGCAGCGCAGGGAGCGGCCTCCACTGCTGCTACTCCCGCCGCTGCGGCCGCGTACACAAGATCGCAGCAGTTTAGCGGTGGTCTGAACGGCCGACCTGCGCAAGACTCGCTCTCCCCGTCCGGCGGGGGCGGCAGCGAGTCGCAATCG…
SjAUREO1e	CGTCGGCTACAAGAACAACAGCAGCAACAGCATGATGCAGCGGGGTACTCCACAAGCGGTAGCGGTAGCGGTAGCGGTGGCGGCGGAGGCGGAGGCGGCAGCGGAGGCGGTGGCGGTGGCGGTGGCGGTGGAGGTGACGCCCTTAACGACCACGCAACAGGCGCCACCGGTGGCGGGTTCGGTGAACAAGGGCCCTACTTTGCGCTCGACGAAAGCGCCGCAGCAGCAGCCGCGGTGGCTGTAGGGGCGGCATCTCCGGGAGGGGATGGGGGGGGGAGGGGGGAGCTTCCCGGATACCCTGCTATCGGGCATTGGTCCCAGTCGAATGTCACCTACGGCGGCTGGGGGGAGGCGGGAGGGGGGGGGGCGACGGCGGGGGCGGCGGGAGCGGTCTATCGA…
SjAUREO2	ATGAATGAAGTCCCGGACAGCACGGGCCACTTCTACCCTCCATGGGTTGCCGAGCCCGAACCAATAGTGAAGGGGGAGCCTATGATGCTAGCCGAGAACGACACTATCATTTCTCGGCAGCAGCAGCAGCAAGCGTTGGCGCGAGCAGTGCCTACACCGGGCGCAACACTAGATGTCAGGATTGGGGGGGTGGGTGGGGGTGGCGGTGGTGTCCGAGGCGTTGGCAGTGGTGGCGGCGTGGCTCGTGCTCTGAAGGTGGAGGGTGGGGCGGGAGCGACTTTCCGCAAAACGGCGGCGGGGGGGGTGACTCGGCGGCGATCTTCGAGCAAGGAGGAGCAGGCAAAGAAGAGGAGGGAGAGGAACCGAGTGCTCGCTCGTCGAACGCGCTTACGCAAAAAG…
SjAUREO3	ATGGACCAAACGACGAGGATGGACGCGATGCCGCCGGCGCCCATCTTCGGCGTCGCCGGCGGCGGCGGCGACGGCAACGGCGGCAGCGGCCCGATGAACAGCAGCCGGTACATCAACATCGACGAGATTTTCGCGGACTGCTTCATGGAGGGCGACGGTAGCGACCTCCTCGGCTTGGACCCGACCGGGTCCGGCGCGGGAGGAGGAGGAGGAGGAGCGGGGNAAGGCGCTGGAAGGGGCGGTGGTGTAGAAGGGGGCGACTTGGGCTCCTCGGCCGCGATTCGGGCCGGCGGGGCGGGGGGGGGCGCCGGCGCGGGCGGGCTGAACGCGGGGTCGTTCGGCGTTACCCCGCTCGGGGGCCCGGCGGGGACAAGCCCGGGGCTGTTGCAAGCGCATCAG…
SjAUREO4	ATGGCAGATATGGTGACCCCTGTGTTCGGGTCAGCGGGCTCTATGCTATCTAAAGGCATTGATCTGGACGAGGTCTTCTCAGACTGCTACTTCGCGTTCGGTGGGGCGGAAGACATGCCGTCGCAAACTGCCATGGCGGGGCCCGGAGAATCTTCTAACGAAAGCGCAGGCGAGACCCTTGACGTTGAGGGCTTCGGCGGTGCAAGCACCACCTTTGGTGCCGGCCTCGGCGCAGGCCTAGGACTAGGGGCCATGGCAGGAGGAGTGCAGCCGTCAGCAGGAGGAGCAGGTGCGAGTGTCTCTGGAGCGGCGAGCGCTCGGGGGAGTCGTGGGATTGGGATTGGTCTTGGCGTGGCGGCTGGCGCGGCTACCGCCCACCGCGGGATGAAGCGGGAACTG…
SjAUREO5	ATGGATACCGCCTATTTCTCCCCCGCGCATCCTTTCTCGGGAGAGATCGAATCGGTCTTCGGCCCGGGGCCAGCAGCAGAAGACCCCGGACTCTGGCTTGCGAGCAACGATGGGGACGAAGGGCTGATGGGCTCCTTCGAGTCCGGGGGGGCTCTGATGAACTCGGGGGGATGGAGCATCTCGACCGCTCCCGGAGAGGCAGGCTTACGCTGGAACGCGGTGAAAACGGAAGTGTTCGACGAGTTGGCGGGACTGGCAGGCGGAGGAGGAGCGAATAAATTGAACCCTCTGCAGCCTTCCGTTCTGCCGGGGACAACCAAGAGTAAGGCGGGACCAGCGGGCTTCCCGGGCATGGTTAAGACGGAGCCGGAGGAGGGCTGGGCGGAGCTCATGTCGCCC…
Undaria pinnatifida
UpAUREO1a	ATGGAGAGGGGTGGTAGCTCGGGTGATGGTAAGCAGGGAGATGCAGGAGAGGAGGTTATCCCGTGGTCTACTAGCATAGGTGGAGACGCACCACTTCCTCCCGTCTTTGGAAATGCAAACGCTCAGGCAGGAGGGGGAGACATGGATTTTAAGGGTATAAACCTGGACGACGTCTTCTCGGGCGTGTTCTTCTCCCCGGATGGCGACCTCCTCGACATCCCGTCCGACGACGAGGACGACGCGCTCAACCTGACGCTATCGTCGACCTCCATCAGCGAGGGGCGGGGTCACCCGCAGTTCGCACAGTTCGCCGTCCTCGGCGACGGGAGCCAGGAGCCTCGGCAGCAGCATCAGCTCTCCTCCGCCTCCGCCTCCTCCAGCTCGATAACCCAGGGTTTG…
UpAUREO1b	ATGGCGCTGAGTGGTGGAGGCGCCAGCGGTGGGATTAGCCCGTGCCTGGCGCAGATGTTGGTGGTATTTTTGTTTCGCGATTGGGTGAAGGCCGCCGCTCCCTGTTCGTCCAATTCTGTGTTAGGAAAGACGTCTAAGGAACACCTCGAGAGAACGATGAGCCAGGAATCGACGCAAGGACAGGAGGCAGCCCCAAGGGCTCGCCAACCAATGCCGGCGCAGGGCAGCACTCCACAGCATATAGCACCGGGCTACGAGCACCTCTTCTGCCAGTGCGGCTGCGGAGCGCCAGTCGAGGCGGCGGGGGCCGTACACGCTGCGGCTGCCGCCCAGCGACAACTAGAGCAGCAGCAACAGCCCGGAGGCCATTCGCATGGAGTCCAGTTCGGGGGAGCAGGG…
UpAUREO1c	ATGAAAGGTGGCCTGCACAGCCGAAACTCGCACAGCTCGCTCCCCGCCTCCAACAGCGCCGGCGTTGACTCGCAATCGCAAGGGTCACCGCAGAGGATAGAAGGCGGTAGGTTGAACGGACAGGCCGGGCACCAGAACGGAGGGGGCGAGGCCGACGGTGAGGGCGGAGGCGGGGGTGGCAGTTTCGTGGCAGACGATATGCTGACCATGATAAGCCCGACGGGTTACTCTCCGCACCTGGACCTCCAGCAGCAGCAGGTGCAGGTGCAGATGCAGAGGAGGGAGCAAGATCAGCAGCAGCACGAGCGGCAGAAGCACCAGATGCGCATGCAGCACCAGATGCAGCCGCGGCAGCAGCAGCACCAGATGCAGGATGTACTTGAGCAGCAGCATTCGAGG…
UpAUREO1d	ATGGAGACAATGCAACCTTCTGCGCTGCGCATAGACTCATCGTCCGGATCCGCCGGGCTTGCTAATGGTTGCGGCGTTGGGGGTGGAGGGGCGGGTGGGGAAGGCGGGAGTGGAGGCATGTCGGGTAGCGGGGTGGCTGACAGTGCGTCCCCGCGCACTCTACTGGACCAGAGGCCGACAACGATTCCCGCAGCCGCCTGTGTGTCTCCGCCGCTGGGTGGGTCCGAAGACCCCTCCTCCAGCCACGAAGGCATACCCGCGCACCACCACCAGCAACACCAACACCAACAACACCACCACCAACAACACCAGCAACACCACCACCAACAACACCAACAACATCGACTACAACATCAACATGATGCAGCCGGGTACTCCACAAGCGGTAGCGGCGGCGGT…
UpAUREO2	ATGTCGGCGAGCGTCAAAGCTCCCGTTTACACCTCGATGGTGCACCGCAAACTTCAACATCATGCTACTTGGCAAGACGCAGACTTCCAGTCGGATGATTTAGGTTTGGACTTAACCGACCTTTCCGGCATATCCGGCTTCTTAATGAATGAGCTTCCTGACAGCACAGGTCACTTCTACCCTCCCTGGGTCTCCGAGCCCGAACCTATAGTAAAAGGAGAGCCTATGATGCTAGCGGAGGCGGACAGCAGCAGCTCTCGGCAACAGCAGCAGCAGGGGCTTGCACGAGCGACGCCTGCCGCAGCAGCACTAGATGTCAGAAAGGCGGGTGCAGGGGGAGCAGGGGGTGGAAGCGTCCGGGCTTTGAAGGTGGAGGTTGGGGCGGGGACGGGGGCGACT…
UpAUREO3	ATGAACGCGATGCCGCCGGCGCCCATCTTCGGCGTCGCTGGGGGCGACGGCAGCGGCGGCAGCGGCCCGATGAGCAGCAGCCGGTACATCAACATCGACGAGATTTTCGCCGACTGCTTCATGGAGGGTGACGGTAACGACCTGCTCGGCCTGGATGGGACCGGGCCTGGACCTGCAGCGGGAGGCGGAGGAGGGGGGGGATCAGGGGACGGGCAAGGTGCTGGTATTGGTGGGGGGGTAGAAGGCGTTGGCTTAGGTTCGTCGACGGCGATTCGGGCAGGGGATACCGGTGGGAGCGGAGGTGCGGGCGCGGGCGGGCTTAACGCGGGGGCGTTTGGCGTATCTCCACTTGGAGGCCCGGCTGCGGCAAGCCCGGGGCTGATGCAACCGCAGCAGCAG…
UpAUREO4	ATGGTTACCCCAGTGTTCGGTTCAGCGGGCTCTATGCTCTCTAAGGGTATTGATCTCGACGAGGTCTTCTCAGATTGCTACTTCGCCTTCGGCGGAGCTGAAGACATGCCGCCATCATCGCAAACCGCCGATATGGCTGTGGCGGGAGGGGCTCCCGGAGAGTCTTCAAACGAAAGCGCGGGGGAGGCCCTTGACGTTGAAGGTTTTAGCGGCACTACCAACACCACTTTTGGCGCTAGCAGCCTCGGAGCAGGGCTTGGATTGGGAGCCACGACGAGCGGAGCACAGCAGCCGCTAGCAGGAGCTGGAGTAACAGGCGTTACTGCTCCAGGGGGAGCTGCAACCACCCGGGCGAGCCGTGGGATTGGGATTGGTCTTGGGGTGGCGGCAGGCGCGGCG…
UpAUREO5	ATGGATGCTGCTGCTGCCTGCCTCCATCCAGGCGCTTCATCAGCGCAACCTTCCCCAGGCGATGTCGAGTCCGTTTTCGGCCCAGCGCCGACTGCAGACGACCCACTTTGGCTGGGGAATAACGATGGCGACGAAGGCTTGCTGAGCTCCCTCGAGTCCGGGGGGGCTCTGATGAACTCGGGGGGGTGGAGCATCTCGACCGCCCCCGGAGAGGAAGGCTTGCGCTGGAACGCGGTGAAAACAGAAGTATTCGACGACTGGGCGGGCGGAGCGGCAGGGGGAAATGGAGCAAAGCAATCGAACTCTCTCCAGCCTCCCGTTCTGCCGGGGACAAACAAGACTAAGGCTGGCAGCGCGGGATTCCTGGGCGTGGTCAAGCAGGAACCTGAGGAGAGCTGG…
Phaeodactylum tricornutum
PtAUREO1a	ATGGGAGATCTTGCTTACGCCAACTTCGGCGACGCCGATGACTTAGAGGACAATGACGAAGATATTGGAGCGCTTGGAAGCATTTTGTCCTGggaagatgacgaggagGGAAACCAGTCCATGAACGCAATATCGGCCGCTCTGCGGGAAAAGGAAAGTGCTTCCTCGGAAACGAGCTCGGTTCCTCCTGATACGGTACAGTTTTCATCGAGGGATGGTCAATTCAATTTTTACTCCAATGGTTTTTCGACGGCGAGCGAAACCAGTAATTCTGGGAATCCACTGCATCTTCAAACTCTTAGTTCTGAAAATAAAGGAGGGGCTCTTACCATGCAGCTTCCCATGCCAACTCGAGTTGCCAATTTTGCTCAAAACCAAGAGCAAAGTCCCCAACTACGA…
PtAUREO1b	ATGCGATTTCCAGCCGCTTCAGTGGCAGTGGATAGCACCCCACAGCTTCGACTGTTACAAATGAAAGATTCCCACGAGACTTATTCGACTGTGCAACTCGTCCACTCGCCTCTGCCCGAGAAAGGTCCAAATTCTGTGCTGGTCGATGTCCCCCAACAAATTTCACGTAGAAAGCCTACTGCAGAACAGTCGTTCGTTTCAGGATCGGACTCCAGCCGGTCGTCTACGAAGTCTAGTTCCGGGTCTAGACCAGTCATGACAACTACTGCCGATCCTAATATTGTTACAGCTGCTTCTACAGAATCAGTCTCCTCGTCGCCAAAATGGCTGCCAAAGAAGGCAGACACCGACGACCGGGTACAAAGAAGTCGCGAACGCAATCGCATCCACGCTCGAAAG…
PtAUREO1c	ATGGACCAAATGAATCAGAGTACTCAACAACAAGCGCAACCTCATGGACAAACGATGCCTGGAAGTTCCATGTCTGTCTCGAACGGAAACGCACCAACGGGAGGGTCGGTGGCATCATCAGCAGTTCTTCCCGGGAGCCAACAGGTTCCTCCCCATCTACTTGGAATGATGGCAAACCCAGCAATggccgctgctgctgtcAATTCGCCTTTGTTCCAACCTTCAGCTATGATCTCGAATCCGGGAGCGTTTTTAGGAATGCCGGATAATTATATGACAGCGTCAGGCATGGCCCGCATCAACACAGGTGCTGCAAACGCCAACCACGGAGGCGGACTTGTGTTGCCGAACCCCTTGTTTCCGAACAGCGCATTCGATCCGCAAAACAACGCTAGCAAC…
PtAUREO2	ATGTCTGCTGAATGGCCTTCGGTCGAATCACACAATGTTTCCCTTCCCACGATTGTGACCACAAGCGATCTTTTCGACGGGGAGCTGTTTGGAGATGAGCTCATGGATATCTACAACAATGCCGGTGTAGATGAAAATGGGGATCCCAATGAAATCCCAACGCTGCTCGACCACGGGGTGCACAGCCATCATGACGATGAGCTTCATCCTATCAATATTGGTGGCCTTTCCTCTACAGCGATGGACGATGGACTAGGAGCATTTCGTCCTTCGACATCGTTCAACGATTTGAGTACACTTCTGGCTGCTGAAGCCAATGCTGCCGCTCAATCCATTACTCCCGTGGCGAGCGCCCCAGCTACCACGATCCCGGATTCATCTCCTGCTGCTAAACGCAAG…
Vaucheria frigida
VcAUREO1	CTGCAATGATGACAGTCCGGCATCAGAAACTGAAAATATCCATAATTTACGTTACTATGAGATTTGATTACACTGCTTGCTGTCTTTAAAGCGCTCCTGCCTTTCACCATGATAAACTTTACTTCAACACATTTCACTCCGTTCGTACCGCGAAAGTATAATGAGCGAGAATACTTTCAACAAAACTGTCCTTTTAATGCTGGTGTTGACAACAATTTCGACTTCGTCGAATTTTGTAAATTGAGTCAAGCATTATTCGATGTATCAGCAGTTTCTGATTCTTATTACCCATCGCTAGACCCTCAGTCATTTTATCCGTTAGTCAATGAACTGGACTGTAGCGAATATCCGTGGACGGATGGGCCGAATCCATCATTTCCGCCATCGCAGTTGCAAGTG…
VcAUREO2	AAACTCAAAAAGTTCTAATATTTATTATCTAATTGAGCTTCCTTCTACATCTGATGAATGGACTAACCCCGCCTCTCATGTTTTGCTCAAGATCGGATGATCCAAGTTCCACATCTAATATAAATTTGGATGATGTTTTCGCTGATGTATTTTTTAATTCCAATGGCGAATTACTGGACATTGATGAAATCGATGATTTTGGAGATAATACTTGTCCGAAATCGTCCATGTCCGTTGATGACGATGCATCGTCACAAGTTTTCCAAGGACATCTTTTTGGCAATGCACTTTCCTCGATTGCACTATCTGATAGTGGAGACCTTTCAACAGGAATCTATGAATCACAAGGAAATGCATCACGGGGTAAATCGTTGAGGACTAAATCCTCTGGAAGTATTA…
Cladosiphon okamuranus
CoAUREO1a	ATGGAAAAATCCCGAGAGCAGCAGCAGCAGGAGTCCAAGGGCAGTGCGGAAGAGATGACGGTGGAAGCCCCGATGCCGCCAATCTTCGGGAACGCCAACCAGTCCGAGGGCGACGTGTTTAAGGGCATCAACCTCGACGACGTGTTTTCCGGCGTGTTCTTCTCCCCGGAAGGAGACTTGCTGGACATCCCCTCCGACGGCGACGAATCCCTCAACCTCACCCTGTCCTCCGCGTCCATCAGCGAGGGCGCGAGCCACCCGCGGTTCGCGCAGTTCGCCGTGCTTGGCGGCGCGGAGGACGGCGGCGACGCCCCCGCCGCGCCAGCCCCCGGAACCACCGGCGGCCTGGGCGAAGGAGCGGCGGAAACGGCGGTGGCGGCGGGGCTTAATCCCGCCCGG…
CokAUREO1b	ATGAACGCCGACGACCAGGAGTTGGACGGAGGGAGCAGGACCGAACGGATGTCCTCTGGAGGGTCGAAACGAGGGCGAAGCGTCGGAGAGGATTTTGGTCGCGACGACTTCCCGGAGGACGATCATGTTTGCAGGAATAACTGCTGCGGCCCCGGATGCAGCGGTGGTGGGAACGGCGGTGGCGTATGTGGGGGGTGTGGGGGGTCGGAATCGACGCCAAGCGTTGGCAGGGTAAAGCACGGCAAAGAAGCAGCCACTGGGGAAGGCAGGGCAGAGTTAATACGGCGCCGCAATTGCGAGAATGCGCGCAAGGCGCGCGCCCGAAAAAAGCTGGAGGTGAATCAGCTGCAGGATCAAGTTGCGAAGCTCAAGCAGCTCCACGCTAAGGGCAGAGTGGAG…
CoAUREO1c	ATGGCCTCTCCAGACACCGCCATCGTCGGCTCGGGTTTCGAGATATCGCGTATTATCGAGGAACACAGGCGCCAGGACGAGAAGCGCCAGGTGAAGCGCGCGGCGAATCGTAAGTCCGCGAGCACAAGCCGCGCGCGCAAGAAGGCGTACGTCGACGACATGACGGCCAAGAACGAGCGAATGAAGCAACACGCCCTCGTGCTCTCCCTGCTCCCCGACCTCGTTCTCGCCGTGTGCCGGACCGGCGAGATGACGTACGTCTCCCCCGCGTGCCAGTGGCTACTCATGCACTCGCCCGAGGACATGACGGGGGCGAACATATTCGAGCTTGTCGCGCCCGAGTGCCACCCTCTGCTGCGCAAGATGATCTCGGATAACTTGTCGCGGCCGTTCAAGTCC…
CoAUREO2a	ATGGAGCCGTCGGAGGGGTTCAACGGAGGTGTAAACCGGCAGCAACTAACAAATAACCAGCCGGAGCTGCTGTTTGCTTCCCACAACGTTCAACCTACCCAGGCAGAGGAGATCGATCACGACTTCAAAGTGCTGGCAAATTTCCTAGCAGAGGAGCATTACGGCAGTGGCCTTGCCATGCCACCGGCGGGAAATGTTTTCAATCCAGCCCTGCCGCAGGGTTTCCAAGGGATCCAAGGGGTGCCCACGGGTGGCGTTGGTGGGGGTGGCGGTGTGCTGGGGTTTAAATTCGCCTCCCACCTCAGCGCCAACTCTATGATGGGATGGCCCAATCCGATGACGGGCGGGGCGCCCATGCAAGACCCGCAGCAGCAACAACAGCAACATCAATTGCAACCG…
CoAUREO2b	ATGCTCGGGGGCATGGGGCACTTCACGGGGAGGTCGGAAGTTCGAGGGGCGGGAACGAACGGTGACAACGGGTTTTCGTTCGGAGCGAGCCTGTTCACGGCCGTACCCTCGCGGAGCTTTTTCCCGAGGGGCTTTTTGTGGGACGAGGGATTCCATCAGCTGCTGGTCAGCGTTTGGGACAGAGATACCTCCGTGGACGTCCTCGGCCATTGGCTCTCCATGATGCACATGCATGACACGGCAGCAGGAGGGGCCGCGGGCACGGGGTGTTCGGGCGGGTGGCTGCCTAGAGAGCAGATCCTGGGGGAGGAAGCAAGAAGAAGGGTGCCAGCGGCGTTCATGGCGCAAGACATTTCGGTAGCCAACCCGCCAACGCTCCTTCTTCTGGTGGATAACCTG…
CoAUREO3	ATGGACCAAACAACCCAGATCAACCCGATGCCGCCGGCACCCATCTTCGGCGTGGCCCCGGCCCCCGGCGACGGCGGGAACGGCGGGATGGGCGGCGGCAGCAAGTTCATCAACATCGACGAGATCTTCGCCGACTGCTTCATGGACGGAGAGGGAGACCTGCTTGGCCTCGGTGGAACAGGACCTCAGGGAGGAGGAGGAGGAGGAGCAGGAGGAATGGGAGGAGGTGTAGAAGGTCAGGGCGCTGCTAGTGTTGGCGGCGGCGGCGGCGGCGGCAGCGGCGGCAAAGCGGCAGGAGGAGACCAGTTGGGTTTGAATCCTAGCGCGGCGATCTCCGCATCCGGCCGGCTCCACGCGGGAACGTTCGGGATGGGGTCGCCGGCGATAATGCAGGCTCAG…
CoAUREO5	ATGATAGGGAAGGGCCCCGGAAAGTACGCCGCGGCATCAGCACTTCTGATAGGCCTCACAGGGTTTTTGTGCTTTCTTCTTCTGTCCCCACCAAGGCTCGGAAGCGGTCGTTCCTTGTCCCCGGTTTCAGTGGCGATGGCGATCATGGTGTCGTCGCTGATAGGGGCCTTGCCGAAAGCCCATGCGTTCGTCGGGAGTGGCGTTCGCCCCTTCCCGAAGCACCCAGCCTCGGCCGCGCGTTGGAGTTACGTCACCGCCGCCGCCGCCACTCCCACCGTCTCCGCCCTCCGGTCCTCGGGGGCCCTGGGTCGCTACTTGGCGGGCGGCGCGGTAGCGACAAATCTGCGGCGCAAGGCAGCTACGCCGCCGCCGGCAACTGCGAGTGTTTCGAGAGGTTTA…
Nemacystus decipiens
NdAUREO1a	ATGATGTCGGGGCCGCCGTTGCCAGCACCGGCGGTGCCGGGGTTCCCGCAGCAGCAGGGCGGCACCGAGGCGGCAGCGGCAGCGGCGGCGGCGGAGGCCAAGGCGGCGGCGGAGCAGGCGAGAGCGGCGCAGCAGATGGCCGTCTCGAAGGCGGAGGAAGCAGTCAAGGCCGCGGCGGCGCACGCTCAGGCGCAGACGGAGAAAGCCTTCCTGGGCGAGGACGGCGCGGCCGCAGCAGCAGCGCAAAAGTTCCACCCGATCCCGTCCGCCACCGGCCTGCCATTACCAACCGGCGGCGTCATGGGCCCGCTCGCGCCGCACGGGGTTTTGCCCATCCCTACCACAACAACAACACCGGCGAAGCCGGCGGGAGCGGCCCCGGCGATGGCATTGCCGCAG…
NdAUREO1b	ATGTCGATGGACGTGATGAGCAACTTCGGGCTGTACAACAGCGAGGTGGCGACGGGCATGTACAACGACGCGGCCCTCACGAGCCTGCCGCGCACCATCGCCACCATGAACGGCGGGCCCTTTGTCGGGATGCCGCTCACGTGGGACAACATGAACCAGCATGCCAGCAAGAGGAGCAGGACCGGCCCCAACTCGTCTTCGTGTAGCTCCACCAGCTTCTCGTCCTCCTGCTCGTCCTACTCTGCCTCGCACTCGGAGAGCGAGGCCTCGAGCGGCGTGGACGAGAAGAAGATGATGGACAGGGAGCGCAACCGGAAGCAGGCGCGCAAGTCCCGCCAGCTCAAGAAGCACACCATCGACAAGATGGAGCAGCAGCTCGAGGAGCTCCAGAAGGAGTCG…
NdAUREO1c	ATGGCCCTCGTGGGGGCGTCGCTGTGGCCCGTCGTCCGCGACCACGACGGCACCGGCGGGGGATTTGGAGATCTTGGTGGAGAAGAAGGGGGAACTTCATCGTCGCCGAGCGCGTCGGCGTCGGTGGTTGCTGTTTCACCCAGCAGGGGCGGCCTCAGCCTCGCCGCCGCCGCGGTTACCGTTTCCTCGGCGGGGGGATCCTCCGACAGCGATGGCTTCAGCGGCGGACTCTCGCCGACAAATTCTCCCGGTTCTTCCACCAGCATCGCCAGCTTGGACAACTTGCGCGGCCCGGCGGGACACGACTTGGGCACCGCCGCTGGCGGCGGCGGTGGTGGTGGAGGGGAAAATTCGTTTTTCCTCGGGCCGCGGCTGCTGGACCAGGGCCACCGGGGCAGA…
NdAUREO1d	ATGTCTTCGCAGAAGCAGCCGGCCGCCGAAGCGGACACCAGAACGGCGGCACAACAGCAGCCCCTCCCCGTAACAAGCGGCGTCGCGACACCGACCACAGAGCACGCCCTTTCCATCACTAGCGGTGGCGACGGCGCTAGTGGCGGCGTAGGAGGGGGTAATACCATCGGTGCCAGCGCCGGCACAGGTGTTGGTGCCGGTGGTGGAGGTGCTGCTGGGGTTTCAGCGATGGGCTCGGAAGGGGTACTTTTCGCACCCGACGTTGTCGCGGCAGCGGCGGCGGCGGCAGCAGCGGCGTCGGGTTTTCCGCCGATCATGGGTCAGTGGCCGGCGCCGAGTTTGCCGTGCGGGAATTCATGGCGAGAGGGCGGGCGTGGGGGGAGCGGATCTGGGCCGGCG…
NdAUREO2a	ATGGAGCCTTCGGACGGGTTTAACGCTGGGGCAAACCAGCAGCAGGATCGAGCCATGCCGGCAGCGCCTCGTTTCGGCTCGAGCAGCTTACAACATCAAGCGCCAGAGGGAGGAGGGTTGGGGTTGGACCACGACTTCGAGCTACTCGCTAATTTTCTCACGGAGGAAGGGCAGTACGGCGGGGGCCTACCCATGCCTCCGGCGGGCAGTGTCTTCAATCCAAACCTGCCACAGGGGTTTCAAGGGATCCAAGGGGTGGCCACTGGTACCGGTGCAGGGGGCGGTGGCGGCGGCGGCGGCGGCGGCGGCGGCGGTTTGCTGGGGTACAATTTCGCTTCCCACCTCAGCGCTAACTCTAGGATGGGATGGCCAAACCCAATGCCGGGAGGCGCGCCCCTT…
NdAUREO2b	ATGGTGTCCAGAGCGGGCGTCGGCACCGTTGTATCGGAGCGAAAGCGGAAAGCAGCGGCTGCGAAAACTCGGCAGCGGGTGACGGTTTTCGGGAAGAGGATGCTCCTGGGGATCGTCGCCATAGCGGTTGTGTCCGTCTTTAGCGGTGGCGCAGGACGCCAAACCAACAAGTACCCCTCCCTACGCAGCTTTCTCGAGAGTTCTAACACCGCCGCAAAGGATGCAATCCGGGGAGACGTGCAAGCTGCGTGTGCCGATCCACATCGATGGCTCAACCCCGCGGGCCATGACCTCTTGTCAGAGCTCCCTGGCTTCGGGACGCATAACGCCTCCATGCTGTGGGGCACATACCGCCCCGGGGTGTACTTCGGTTTCAAGACACGGACGTCTCCGCTAGCG…
NdAUREO3	ATGGACCAAACGACCCGGGTGAACCCGATGCCTCCGGCCCCCATCTTCGGCGTGGCCCCAGCCCCTGGCGAGGGCGGGAACGGCGGGATGGGCGGCAGCAAGTTCATCAACATCGACGAGATCTTCGCCGACTGCTTCATGGACGGGGAGGGCGACCTTCTCGGCTTTGGCGGAACAGGGCCTCAGGGAGGAGGAGGAATAGATAGCCAAGGTGCTGGTGGTGTTGCCGGCGGCGGTGGCGGCGGCAAAGTGGCCGGAGGAGGAGCAGATCAGTTGGGTTTGAATCCAAACGCAGCAATCTCCGCCTCCGGCGGGCTTCACGCAGGAACGTTCGGGATGGGGTCGCCGGCGATGATGCAGACTCAGCAGTTCCAGCAGCAGCAGCAGCAGCAGCAGCAG…
NdAUREO4	ATGGAGGATATGGTGTCGCCCGTCTTCGGGTCAGCGGGCCCGGCGCTGACGAAAGGAGTCGACCTAGACGAAGTTTTTTCAGACTGCTACTTCGCGTTCGGAGGGACACAGGGTGGCAGTTCGGTAGCCGCCCCTGCTGAATCATCCAATGAGAGCGCTGGAGAAACGCTTGACGTAGAAGGCTTTGATGGTCCAGGCGGAACGGGCAATCTTGGGCTTGGAGCGACGGCGGGGGGGCAGTCAGCTGCACCAGCAGCAGCATCATCAGGAGGAGCAGGTGCAAAGGCGACAAGACAGAAGCCAAGCCGTGGTATCGGAATTGGTATCGGAGTGGCCGCCGGTGCGGCAACAGCCCACCGCGGAATGAAGCGAGAACTGAGCGATTCCAATCTTGGCGGA…
NdAUREO5	ATGGATTCCTTCGCGTCCATTGGGGAGGCAACAGGAGCAGAGGCGGAAGCAAACGTTGGTAGCATGCTGTCCTACACACCTGCCAGAGATGAAGCGTCGCTGTGGCTGGGGGCGGCGGGTGACGACGGCGGCGGCAGGAGCGACGACGAGGGCTACCTGGCCTCCCTGGGTTCCGGCGGAGCTCTCATGAGCGTGGGGGGCGAGTGGAGCATCTCAACGTCTCCGGGGGAGGAGGGCCTTCGATGGAGCGGGGTAAAAACGGAGCAGCAGTGGAACGAGTGGGCTTCGGGGGGAGCAGGCAAACAGCAGGCAACGGTTTCGGAGCTGGTGATGAGGTCTTCGCCTCTGCTGGCGACGGCAGCAGCAGCCGCCGCAGCCGCGGCGGACAAGGGAAGCAAC…

## Sheet: Supplementary Table S4
Pfam prediction results and location information of bZIP and PAS domains
	E-value	Interval	Pfam	Prot
>EcAUREO1bZIP	4.5e-09	361-396	cd14809	EHAKRSRVRKKFLLDSLQRSVDAIQAENESLKGSIV
>EcAUREO1PAS	1.56e-11	449-546	pfam13426	FVITDASLPDNPIVFASGGFLALTRYKLVEVLGRNCRFLQGAETDPKAVDKIRKAIDEGYDTSVCLLNYRADGTTFWNQFFVASLRDGKGNTVNYVGV
>EcAUREO2bZIP	3.43e-21	187-238	cd14809	AKKRRERNRVLARRTRLRKKFFFQSLQQQVARLQRENERLKGIVTTRCPDSV
>EcAUREO2PAS	1.42e-16	281-381	pfam13426	SFCVTDPQMPDNPIVYASDTFIELTGYDRAQVLGRNCRFLQGPDTDPDAVAKIRKGIEEGSDTSVYLRQYKADGTVFWNHVFVAALRNSEHKIINYVGIQH
>EcAUREO3bZIP	3.01e-16	59-107	cd14809	RRERNREHAKRSRVRKKFLLESLQKSVTSLQEENEKLRGAIRSNLGPEE
>EcAUREO3PAS	4.11e-16	151-248	pfam13426	FVITDPTLPDNPIVFASQGFLELTGYTLDQVLGRNCRFLQGPDTDPKAVEKIRKAIEKGMDTSVCLRNYRVDGAMFWNQFFIAALRDSEGTVINYVGV
>EcAUREO4bZIP	5.8e-19	179-228	cd14809	ERRERNREHAKRSRIRKKFMLECLQEQLLAMRKQNLALRQVVKEHMPDEA
>EcAUREO4PAS	3.68e-14	295-384	pfam13426	PDNPIVYASQGFLTLTGYTIQNVIGRNCRFLQGPGTDPRAIDIIRRGVAEGRDTSVCLMNYKADGTPFWNQFFVAALRDDTGKIVNFVGV
>EcAUREO5bZIP	7.72e-11	417-457	cd14809	KRRRNREHAKRSRLRKRVRLGGLEELVLGLRRENVRLRKMI
>EcAUREO5PAS	3.24e-13	556-654	pfam13426	FVLTNPNLPDCPIIFASQGFLDLTGYDGNDVIGKNCRFLQGRGTDPVTLSIIRNNVAAGLDTSVCILNYKKDKTPFWNQLSIGVLLDSHGQAANHVGVM
>SjAUREO1abZIP	5.14e-10	584-624	cd14809	EHAKRSRVRKKFLLDSLQRSVDALQAENDSLKGSILTSLGE
>SjAUREO1aPAS	5.15e-13	672-769	pfam13426	FVITDASLPDNPIVFASGGFLELTSYKLHEVLGRNCRFLQGPETDPRAVDKIRKAIEEGLDTSVCLLNYRADGTTFWNQFFVASLRDGGGATVNYVGV
>SjAUREO1bbZIP	3.22e-09	523-563	cd14686	RLQKRAANRKSAQLSRKRKKALIEELRYENQDLQRHEDILE
>SjAUREO1bPAS	7.42e-05	561-672	smart00091	ILEVIPDPVFAFNTCDGRVWFASTSASAQFGLPVQELNSACFFDLMTDDCSKRLRVLIETALKDVSETNSALLHERMTVRFKERKRAILLGELSGRLSCQGGVTTAVCSVRP
>SjAUREO1cbZIP	0.00101	13-48	cd14686	RRVKRAANRKSASTSRARKKAFVDDMTAKNERMKQH
>SjAUREO1cPAS	0.000117	55-113	cd00130	LPDLVLAVCRSGEMTYVSPACQWLLQHSPEEITGANVFEMVTHDCHALLRKMISDNLSR
>SjAUREO1dbZIP	1.26e-13	652-702	cd14809	LKLNRERNRDHSRRSRERKKALVEGLKKQVSELGPYRLLVEEAHDLISAHS
>SjAUREO1dPAS	7.67e-06	703-794	cd00130	TDINAVFTFASGGFDRLLGMDPSGLLGVSFLELVDPNDSQEVLRSILSTLRRGGIRQVQYRMRPPVGAHAAEVETSFRLVSTRLLAVTRVRG
>SjAUREO1ebZIP	2.91e-14	286-335	cd14809	LERSRVRNRDHSRKSRQRKKALVEGMKKQVTELGAYRMLVEQAYDLISAH
>SjAUREO1ePAS	4.5e-08	321-386	smart00091	YRMLVEQAYDLISAHTTDDRALFLYASGAFQRLLGINSQDLLGIQLVHMVHPDDVARVTEALRSAL
>SjAUREO2bZIP	1.11e-19	114-163	cd14809	AKKRRERNRVLARRTRLRKKFFFQSLQQQVAGLQRENERLKGIVTSRCPD
>SjAUREO2PAS	3.33e-17	208-308	pfam13426	SFCVTDPQMPDNPIVYASESFIELTGYERSQVLGRNCRFLQGPDTDPDAVAKIRKGIEEGTDTSVHLRQYKADGTVFWNHVFVAALRNSERKIINYVGIQH
>SjAUREO3bZIP	3.84e-19	250-298	cd14809	RRERNREHAKRSRVRKKFLLESLQKSVTALQEENEKLRGAIRANLGADE
>SjAUREO3PAS	2.26e-08	361-423	pfam13426	FVITDPTLPDNPIVFASQGFLELTGYTLDQVLGRNCRFLQGPDTDPKAVEKIRKAIEKGMLCF
>SjAUREO4bZIP	7.14e-19	170-219	cd14809	ERRERNREHAKRSRIRKKFMLECLQEQLLAMRKQNMALRQVVKEHMPNEA
>SjAUREO4PAS	4.97e-14	278-375	pfam13426	FTISDPSMADNPIVYASQGFLTLTGYTIQNVIGRNCRFLQGPGTDPRAIDIIRRGVAEGRDTSVCLMNYKADGTPFWNQFFVAALRDDTGKIVNYVGV
>SjAUREO5bZIP	7.27e-12	263-311	cd14809	KRRRNREHAKRSRLRKRVRLGGLEEMVLGLRRENVRLRRIVKKGIPERA
>SjAUREO5PAS	1.47e-14	408-506	pfam13426	FVLTNPNLPDCPIIFASQGFLELTGYEGRQVIGKNCRFLQGPGTDPGTVSIIRNNLAGGRDTSVCILNYKADGTPFWNQLSIGVLLDAHGQVANHVGVL
>UpAUREO1abZIP	2.08e-10	442-482	cd14809	EHAKRSRVRKKFLLDSLQRSVDALQAENESLKGSIVASLGE
>UpAUREO1aPAS	6.57e-13	530-627	pfam13426	FVITDASLPDNPIVFASGGFLELTRYKLHEVLGRNCRFLQGPETDPRAVDKIRKAIEEGLDTSVCLLNYRADGTTFWNQFFVASLRDGGGTTVNYVGV
>UpAUREO1bbZIP	2.26e-06	521-558	cd14704	EKKLQKRAANRKSAQLSRKRKKALIEELRYENQDLQRH
>UpAUREO1bPAS	0.00016	561-672	pfam00989	ILEVIPDPVFAFDTSNGRVWFASTSASAQFGLPVETLNSSCFFDLMTDDCSKRLRVLVETALKDVSETNSALLHERMTVRFKKRKGAILLGELSGRLSCQGGVTTAVCSVRP
>UpAUREO1cbZIP	6.84e-13	363-413	cd14809	LKLNRERNRDHSRRSRERKKALVEGLKKQVSELGPYRLLVEEAHDLISAHS
>UpAUREO1cPAS	6.25e-06	414-505	cd00130	TDINAVFTFASGGFDRLLGMDPSGLLGVSFLELVDPNDSQEVLRSILSTLRRGGIRQVQYRMRPPVGAHAAEVETSFRLVSTRLLAVTRVRG
>UpAUREO1ebZIP	5.16e-15	471-520	cd14809	LERSRVRNRDHSRKSRQRKKALVEGMKKQVTELGAYRMLVEQAYDLISAH
>UpAUREO1ePAS	5.37e-08	506-571	smart00091	YRMLVEQAYDLISAHTTDDRALFLYASGAFQRLLGINSQDLLGIQLVHMVHPDDVARVTEALRSAL
>UpAUREO2bZIP	4.14e-20	154-203	cd14809	AKKRRERNRVLARRTRLRKKFFFQSLQQQVAGLQRENERLKGIVTSRCP
>UpAUREO2PAS	3.23e-17	248-348	pfam13426	SFCVTDPQMPDNPIVYASDSFIELTGYERSQVLGRNCRFLQGPDTDPDAVAKIRKGIEEGSDTSVHLRQYKADGTVFWNHVFVAALRNSERKIINYVGIQ
>UpAUREO3bZIP	4.95e-18	300-348	cd14809	RRERNREHAKRSRVRKKFLLESLQKSVTALQEENEKLRGAIRANLGADE
>UpAUREO3PAS	5.71e-14	391-490	pfam13426	FVITDPTLPDNPIVFASQGFLELTGYTLDQVLGRNCRFLQGPDTDPKAVEKIRKASLIVDQSDTSVCLRNYRVDGAMFWNQFFIAALRDSEGAVINYVGV
>UpAUREO4bZIP	1.68e-19	180-229	cd14809	ERRERNREHAKRSRIRKKFMLECLQEQLLAMRKQNMALRQVVKEHMPNEA
>UpAUREO4PAS	3.87e-14	288-385	pfam13426	FTISDPSMADNPIVYASQGFLTLTGYTIQNVIGRNCRFLQGPGTDPRAIDIIRRGVAEGRDTSVCLMNYKADGTPFWNQFFVAALRDDTGKIVNYVGV
>UpAUREO5bZIP	7.37e-12	274-322	cd14809	KRRRNREHAKRSRLRKRVRLGGLEEMVLGLRRENVRLRRIVKKGIPERA
>UpAUREO5PAS	2.36e-14	419-517	pfam13426	FVLTNPNLPDCPIIFASQGFLELTGYEGRQVIGKNCRFLQGAGTDPGTVSIVRNNLAGGRDASVCILNYKADGTPFWNQLSIGVLLDAHGQVANHVGVM
>VfAUREO1bZIP	1.4e-16	126-172	cd14809	ERRERNREHAKRSRVRKKFLLESLQQSVNELNHENNCLKESIREHLG
>VfAUREO1PAS	3.79e-16	219-322	pfam13426	FVITDASLPDNPIVYASRGFLTLTGYSLDQILGRNCRFLQGPETDPRAVDKIRNAITKGVDTSVCLLNYRQDGTTFWNLFFVAGLRDSKGNIVNYVGVQSKVSE
>VfAUREO2bZIP	1.05e-18	130-178	cd14809	QQKRRERNKVLARKTRLRKKFLFQGLRNQVMSLYQENLRLKEIVKNHCG
>VfAUREO2PAS	1.42e-18	225-325	pfam13426	SFCVTNPLVPDCPIVFASDSFIKITGYSREQVLGRNCRFLQGPDTDPDAVRILRKGIVEGKDTDVTILNYNASGEPFWNHVFIAALRDSSGQVINFVGIQH
>PtAUREO1abZIP	2.79e-05	439-481	cd14811	RNREHAKNTRMRKKAFLEELKTTVDDLCQERDTLVSERTCAAS
>PtAUREO1aPAS	1.46e-07	673-770	pfam13426	PIMMILADSPYTIVQVNKLWEEMTGYTAEEVVGKVGLAKLQCPRTDERTLQGLMHEIRFKRPSASKLLHSKKNGDTFMNFLVAYPLSTDSRITHYLIV
>PtAUREO1bbZIP	6.19e-13	121-171	cd14809	QRSRERNRIHARKTRQRKKEQMQSLEGRATDLKHEQIRLKQIINEKNTANI
>PtAUREO1bbZIP	1.35e-09	283-325	cd14809	QIRRERNRMHAKRTRDRKRIFTEEMAEMCRILEEENHLLRVHL
>PtAUREO1bPAS	NF	NF	NF
>PtAUREO1cbZIP	5.22e-14	199-233	cd14809	AQQNRDRNREHARSTRLRKKAYVQKLRELVEGLHSERTEEVRRRRVAIQHLAEKQNVRKKVVRNFLQYGSNYETDERKWGTILEDDFYLKQPVTPYRSFPRAEIEKECRISRGIDSIINDGASLSVM
>PtAUREO1cPAS	0.00139	762-858	pfam13426	IVNVNAEFTKTTGYTQLEAEGKEYLSLLGGEGTIPEACERANKPVHKLEEVANGRCACSTNIHYDRDGQDFIEYVCSYPLTNSNDEVTHLLHVHKEL
>PtAUREO2bZIP	8.9e-18	322-373	cd14809	ARQNRDRNREHARNTRLRKKAYVEELKHTLTELVAQRDAADLEKRQAVQREA
>PtAUREO2PAS	NF	NF	NF
>CoAUREO1abZIP	1.73e-09	368-402	cd14809	EHAKRSRVRKKFLLDSLQRSVDAIQAENDSLKDS
>CoAUREO1aPAS	1.61e-12	456-553	pfam13426	FVITDASLPDNPIVFASGGFLELTRYKLTEVLGRNCRFLQGPETDPKAVDKIRKAIDEGYDTSVCLLNYRADGTTFWNQFFVASLRDGKGDTVNYVG
>CokAUREO1bbZIP	3.63e-16	92-142	cd14708	ELIRRRNCENARKARARKKLEVNQLQDQVAKLKQLHAKGRVEARKAKELS
>CokAUREO1bPAS	5.85e-06	341-440	pfam13426	IMTAAPPYTVVRCNEAWTKLCGHTQDSIQGQTLKAIRLHGPRTDPDVLSALKAEMQRGRPTSCLLLNYKKDGSIFLNYLRVYPLVGDARGTITHFLGVL
>CoAUREO1cbZIP	4.9e-05	29-64	cd14686	RQVKRAANRKSASTSRARKKAYVDDMTAKNERMKQ
>CoAUREO1cPAS	4.25e-07	71-129	cd00130	LPDLVLAVCRTGEMTYVSPACQWLLMHSPEDMTGANIFELVAPECHPLLRKMISDNLS
>CoAUREO2abZIP	1.66e-11	311-360	cd14809	RRRERNRVLARQTRMRKKFFYQSLQKQMAALRSENRALKGILTEKLGDK
>CoAUREO2aPAS	2.03e-14	444-532	pfam13426	PDNPIVFASDGFLKLTGYTSKQVIGNNCRFLQGPDTDKRAVATVRKAIEKGEDASVCFLNYKADGTPFWNQFFVAPLRDDKNRIVNYV
>CoAUREO2bbZIP	4.11e-21	741-792	cd14809	AKKRRERNRVLARRTRLRKKFFFQSLQQQVARLQRENERLKSIVTTRCPGS
>CoAUREO2bPAS	6.11e-17	835-935	pfam13426	SFCVTDPQMPDNPIVYASDSFIELTGYSRAQVLGRNCRFLQGPDTDPDAVAKIRKGIEEGSDTSVYLRQYKADGTVFWNHVFVAALRNGEDKIINYVGIQ
>CoAUREO3bZIP	2.88e-18	327-375	cd14809	RRERNREHAKRSRVRKKFLLESLQKSVTSLQEENEKLRAAIRANLGPE
>CoAUREO3PAS	1.89e-15	418-515	pfam13426	FVITDPTLPDNPIVFASQGFLELTGYTLDQVLGRNCRFLQGPDTDPKAVEKIRKAIEKGMDTSVCLRNYRVDGAMFWNQFFIAALRDSEGAVINYVG
>CoAUREO5bZIP	3.93e-12	694-734	cd14809	KRRRNREHAKRSRLRKRVRLGGLEEMVLGLRRENVRLRQM
>CoAUREO5PAS	2.74e-14	834-932	pfam13426	FILTNPNLPDCPIIFASQGFLELTGYEGTDVIGKNCRFLQGPGTDEMTLSIVRNNLAAGRDVSVCILNYKKNGTAFWNQLSIGVLLDAHGQVANHVGV
>NdAUREO1abZIP	3.38e-09	202-237	cd14809	EHAKRSRVRKKFLLDSLQRSVDAIQAENESLKGSI
>NdAUREO1aPAS	5.14e-13	291-388	pfam13426	FVITDASLPDNPIVFASNGFLELTRYKLTEVLGRNCRFLQGPETDPKAVDKIRKAIDEGYDTSVCLLNYRADGTTFWNQFFVASLRDGKGDTVNYVG
>NdAUREO1bbZIP	3.74e-07	97-148	cd14809	KMMDRERNRKQARKSRQLKKHTIDKMEQQLEELQKESEAVVAREKAASKEL
>NdAUREO1bPAS	6.24e-08	350-442	pfam13426	FRITHVNKAWTELCGFELEECQGKSLSILQGPETDMGKVDKLCKLSQKGYASSMVVTNRNKKGETFRNHLRCYPVSSDEPGQISHIVGMLTS
>NdAUREO1cbZIP	3.79e-12	742-793	cd14809	EKVTRERNRDHSRKSRERKKVMLENLKKKVEDLAPYRTLVEEAHDLISAHS
>NdAUREO1cPAS	3.14e-05	777-843	smart00091	YRTLVEEAHDLISAHSDDMKAIFTYASGGFARLLGVDPKRLLRRSLVELVNPEDSEGVIHCILATL
>NdAUREO1dbZIP	7.37e-15	458-507	cd14809	LERNRIRNRDHSRRSRQRKKALLEGMKNQVTELGAYRMLVEQAHDLISA
>NdAUREO1dPAS	5.33e-11	509-600	cd00130	TDDRTLFLYASDAFQRILGINTENLIGVQLLSLVHPDDAARVTEALRRAMVSQGAQVVNYRLRHQQHEREHVVETSFRVVPTRVLAVTRVS
>NdAUREO2abZIP	1.31e-15	318-367	cd14809	RRRERNRVLARQTRMRKKFFYQSLQKQMAALRSENRALKGILTDRLGDK
>NdAUREO2aPAS	2.55e-15	448-536	pfam13426	PDNPIVFASDGFLKLTGYTSKQVIGNNCRFLQGPDTDKRAVATVREAIEKGEDASVCFLNYKADGTPFWNQFFVAPLRDDKNRIVNYV
>NdAUREO2bbZIP	8.58e-20	1186-1234	cd14809	AKKRRERNRVLARRTRLRKKFFFQSLQQQVACLQRENERLKSIVSTRC
>NdAUREO2bPAS	7.54e-17	1280-1380	pfam13426	SFCVTDPQLPDNPIVYASDSFIELTGYSRAQVLGRNCRFLQGPDTDPDAVAKIRKGIEEGSDTSVYLRQYKADGTVFWNHVFVAALRNSEDKIINYVGIQ
>NdAUREO3bZIP	4.87e-19	318-366	cd14809	RRERNREHAKRSRVRKKFLLESLQKSVTSLQEENEKLRGAIRANLGVE
>NdAUREO3PAS	1.85e-15	409-506	pfam13426	FVITDPTLPDNPIVFASQGFLELTGYTLDQVLGRNCRFLQGPDTDPKAVEKIRKAIEKGMDTSVCLRNYRVDGAMFWNQFFIAALRDSEGAVINYVG
>NdAUREO4bZIP	7.34e-20	162-211	cd14809	ERRERNREHAKRSRIRKKFMLECLQEQLLAMRKQNLALRQVVKEHMPDE
>NdAUREO4PAS	7.01e-14	278-367	pfam13426	PDNPIVYASQGFLTLTGYTIQNVIGRNCRFLQGPGTDPRAIDIIRRGVLEGRDTSVCLMNYKADGTPFWNQFFVAALRDDTGKIVNFVG
>NdAUREO5bZIP	5.14e-11	385-425	cd14809	KRRRNREHAKRSRLRKRVRLGGLEEMVLGLRRENVRLRQM
>NdAUREO5PAS	3.87e-15	524-622	pfam13426	FILTNPNLPDCPIIFASQGFLELTGYEGKDVIGKNCRFLQGPGTDPTTLSIVRNNLAAGRDVSVCILNYKENGTPFWNQLSIGVLLDAHGQVANHVGV

## Sheet: Supplementary Table S5
Domain protein sequences were extracted according to PFAM prediction results
Ectocarpus siliculosus
EcAUREO1bZIP	EHAKRSRVRKKFLLDSLQRSVDAIQAENESLKGSIV
EcAUREO1PAS	FVITDASLPDNPIVFASGGFLALTRYKLVEVLGRNCRFLQGAETDPKAVDKIRKAIDEGYDTSVCLLNYRADGTTFWNQFFVASLRDGKGNTVNYVGV
EcAUREO2bZIP	AKKRRERNRVLARRTRLRKKFFFQSLQQQVARLQRENERLKGIVTTRCPDSV
EcAUREO2PAS	SFCVTDPQMPDNPIVYASDTFIELTGYDRAQVLGRNCRFLQGPDTDPDAVAKIRKGIEEGSDTSVYLRQYKADGTVFWNHVFVAALRNSEHKIINYVGIQH
EcAUREO3bZIP	RRERNREHAKRSRVRKKFLLESLQKSVTSLQEENEKLRGAIRSNLGPEE
EcAUREO3PAS	FVITDPTLPDNPIVFASQGFLELTGYTLDQVLGRNCRFLQGPDTDPKAVEKIRKAIEKGMDTSVCLRNYRVDGAMFWNQFFIAALRDSEGTVINYVGV
EcAUREO4bZIP	ERRERNREHAKRSRIRKKFMLECLQEQLLAMRKQNLALRQVVKEHMPDEA
EcAUREO4PAS	PDNPIVYASQGFLTLTGYTIQNVIGRNCRFLQGPGTDPRAIDIIRRGVAEGRDTSVCLMNYKADGTPFWNQFFVAALRDDTGKIVNFVGV
EcAUREO5bZIP	KRRRNREHAKRSRLRKRVRLGGLEELVLGLRRENVRLRKMI
EcAUREO5PAS	FVLTNPNLPDCPIIFASQGFLDLTGYDGNDVIGKNCRFLQGRGTDPVTLSIIRNNVAAGLDTSVCILNYKKDKTPFWNQLSIGVLLDSHGQAANHVGVM
Saccharina japonica
SjAUREO1abZIP	EHAKRSRVRKKFLLDSLQRSVDALQAENDSLKGSILTSLGE
SjAUREO1aPAS	FVITDASLPDNPIVFASGGFLELTSYKLHEVLGRNCRFLQGPETDPRAVDKIRKAIEEGLDTSVCLLNYRADGTTFWNQFFVASLRDGGGATVNYVGV
SjAUREO1bbZIP	RLQKRAANRKSAQLSRKRKKALIEELRYENQDLQRHEDILE
SjAUREO1bPAS	ILEVIPDPVFAFNTCDGRVWFASTSASAQFGLPVQELNSACFFDLMTDDCSKRLRVLIETALKDVSETNSALLHERMTVRFKERKRAILLGELSGRLSCQGGVTTAVCSVRP
SjAUREO1cbZIP	RRVKRAANRKSASTSRARKKAFVDDMTAKNERMKQH
SjAUREO1cPAS	LPDLVLAVCRSGEMTYVSPACQWLLQHSPEEITGANVFEMVTHDCHALLRKMISDNLSR
SjAUREO1dbZIP	LKLNRERNRDHSRRSRERKKALVEGLKKQVSELGPYRLLVEEAHDLISAHS
SjAUREO1dPAS	TDINAVFTFASGGFDRLLGMDPSGLLGVSFLELVDPNDSQEVLRSILSTLRRGGIRQVQYRMRPPVGAHAAEVETSFRLVSTRLLAVTRVRG
SjAUREO1ebZIP	LERSRVRNRDHSRKSRQRKKALVEGMKKQVTELGAYRMLVEQAYDLISAH
SjAUREO1ePAS	YRMLVEQAYDLISAHTTDDRALFLYASGAFQRLLGINSQDLLGIQLVHMVHPDDVARVTEALRSAL
SjAUREO2bZIP	AKKRRERNRVLARRTRLRKKFFFQSLQQQVAGLQRENERLKGIVTSRCPD
SjAUREO2PAS	SFCVTDPQMPDNPIVYASESFIELTGYERSQVLGRNCRFLQGPDTDPDAVAKIRKGIEEGTDTSVHLRQYKADGTVFWNHVFVAALRNSERKIINYVGIQH
SjAUREO3bZIP	RRERNREHAKRSRVRKKFLLESLQKSVTALQEENEKLRGAIRANLGADE
SjAUREO3PAS	FVITDPTLPDNPIVFASQGFLELTGYTLDQVLGRNCRFLQGPDTDPKAVEKIRKAIEKGMLCF
SjAUREO4bZIP	ERRERNREHAKRSRIRKKFMLECLQEQLLAMRKQNMALRQVVKEHMPNEA
SjAUREO4PAS	FTISDPSMADNPIVYASQGFLTLTGYTIQNVIGRNCRFLQGPGTDPRAIDIIRRGVAEGRDTSVCLMNYKADGTPFWNQFFVAALRDDTGKIVNYVGV
SjAUREO5bZIP	KRRRNREHAKRSRLRKRVRLGGLEEMVLGLRRENVRLRRIVKKGIPERA
SjAUREO5PAS	FVLTNPNLPDCPIIFASQGFLELTGYEGRQVIGKNCRFLQGPGTDPGTVSIIRNNLAGGRDTSVCILNYKADGTPFWNQLSIGVLLDAHGQVANHVGVL
Undaria pinnatifida
UpAUREO1abZIP	EHAKRSRVRKKFLLDSLQRSVDALQAENESLKGSIVASLGE
UpAUREO1aPAS	FVITDASLPDNPIVFASGGFLELTRYKLHEVLGRNCRFLQGPETDPRAVDKIRKAIEEGLDTSVCLLNYRADGTTFWNQFFVASLRDGGGTTVNYVGV
UpAUREO1bbZIP	EKKLQKRAANRKSAQLSRKRKKALIEELRYENQDLQRH
UpAUREO1bPAS	ILEVIPDPVFAFDTSNGRVWFASTSASAQFGLPVETLNSSCFFDLMTDDCSKRLRVLVETALKDVSETNSALLHERMTVRFKKRKGAILLGELSGRLSCQGGVTTAVCSVRP
UpAUREO1cbZIP	LKLNRERNRDHSRRSRERKKALVEGLKKQVSELGPYRLLVEEAHDLISAHS
UpAUREO1cPAS	TDINAVFTFASGGFDRLLGMDPSGLLGVSFLELVDPNDSQEVLRSILSTLRRGGIRQVQYRMRPPVGAHAAEVETSFRLVSTRLLAVTRVRG
UpAUREO1dbZIP	LERSRVRNRDHSRKSRQRKKALVEGMKKQVTELGAYRMLVEQAYDLISAH
UpAUREO1dPAS	YRMLVEQAYDLISAHTTDDRALFLYASGAFQRLLGINSQDLLGIQLVHMVHPDDVARVTEALRSAL
UpAUREO2bbZIP	AKKRRERNRVLARRTRLRKKFFFQSLQQQVAGLQRENERLKGIVTSRCP
UpAUREO2bPAS	SFCVTDPQMPDNPIVYASDSFIELTGYERSQVLGRNCRFLQGPDTDPDAVAKIRKGIEEGSDTSVHLRQYKADGTVFWNHVFVAALRNSERKIINYVGIQ
UpAUREO3bZIP	RRERNREHAKRSRVRKKFLLESLQKSVTALQEENEKLRGAIRANLGADE
UpAUREO3PAS	FVITDPTLPDNPIVFASQGFLELTGYTLDQVLGRNCRFLQGPDTDPKAVEKIRKASLIVDQSDTSVCLRNYRVDGAMFWNQFFIAALRDSEGAVINYVGV
UpAUREO4bZIP	ERRERNREHAKRSRIRKKFMLECLQEQLLAMRKQNMALRQVVKEHMPNEA
UpAUREO4PAS	FTISDPSMADNPIVYASQGFLTLTGYTIQNVIGRNCRFLQGPGTDPRAIDIIRRGVAEGRDTSVCLMNYKADGTPFWNQFFVAALRDDTGKIVNYVGV
UpAUREO5bZIP	KRRRNREHAKRSRLRKRVRLGGLEEMVLGLRRENVRLRRIVKKGIPERA
UpAUREO5PAS	FVLTNPNLPDCPIIFASQGFLELTGYEGRQVIGKNCRFLQGAGTDPGTVSIVRNNLAGGRDASVCILNYKADGTPFWNQLSIGVLLDAHGQVANHVGVM
Phaeodactylum tricornutum
PtAUREO1abZIP	RNREHAKNTRMRKKAFLEELKTTVDDLCQERDTLVSERTCAAS
PtAUREO1aPAS	PIMMILADSPYTIVQVNKLWEEMTGYTAEEVVGKVGLAKLQCPRTDERTLQGLMHEIRFKRPSASKLLHSKKNGDTFMNFLVAYPLSTDSRITHYLIV
PtAUREO1bbZIP	QRSRERNRIHARKTRQRKKEQMQSLEGRATDLKHEQIRLKQIINEKNTANI
PtAUREO1bbZIP	QIRRERNRMHAKRTRDRKRIFTEEMAEMCRILEEENHLLRVHL
PtAUREO1bPAS	NF
PtAUREO1cbZIP	AQQNRDRNREHARSTRLRKKAYVQKLRELVEGLHSERTEEVRRRRVAIQHLAEKQNVRKKVVRNFLQYGSNYETDERKWGTILEDDFYLKQPVTPYRSFPRAEIEKECRISRGIDSIINDGASLSVM
PtAUREO1cPAS	IVNVNAEFTKTTGYTQLEAEGKEYLSLLGGEGTIPEACERANKPVHKLEEVANGRCACSTNIHYDRDGQDFIEYVCSYPLTNSNDEVTHLLHVHKEL
PtAUREO2bZIP	ARQNRDRNREHARNTRLRKKAYVEELKHTLTELVAQRDAADLEKRQAVQREA
PtAUREO2PAS	NF
Vaucheria frigida
VcAUREO1bZIP	ERRERNREHAKRSRVRKKFLLESLQQSVNELNHENNCLKESIREHLG
VcAUREO1PAS	FVITDASLPDNPIVYASRGFLTLTGYSLDQILGRNCRFLQGPETDPRAVDKIRNAITKGVDTSVCLLNYRQDGTTFWNLFFVAGLRDSKGNIVNYVGVQSKVSE
VcAUREO2bZIP	QQKRRERNKVLARKTRLRKKFLFQGLRNQVMSLYQENLRLKEIVKNHCG
VcAUREO2PAS	SFCVTNPLVPDCPIVFASDSFIKITGYSREQVLGRNCRFLQGPDTDPDAVRILRKGIVEGKDTDVTILNYNASGEPFWNHVFIAALRDSSGQVINFVGIQH
Cladosiphon okamuranus
CoAUREO1abZIP	EHAKRSRVRKKFLLDSLQRSVDAIQAENDSLKDS
CoAUREO1aPAS	FVITDASLPDNPIVFASGGFLELTRYKLTEVLGRNCRFLQGPETDPKAVDKIRKAIDEGYDTSVCLLNYRADGTTFWNQFFVASLRDGKGDTVNYVG
CokAUREO1bbZIP	ELIRRRNCENARKARARKKLEVNQLQDQVAKLKQLHAKGRVEARKAKELS
CokAUREO1bPAS	IMTAAPPYTVVRCNEAWTKLCGHTQDSIQGQTLKAIRLHGPRTDPDVLSALKAEMQRGRPTSCLLLNYKKDGSIFLNYLRVYPLVGDARGTITHFLGVL
CoAUREO1cbZIP	RQVKRAANRKSASTSRARKKAYVDDMTAKNERMKQ
CoAUREO1cPAS	LPDLVLAVCRTGEMTYVSPACQWLLMHSPEDMTGANIFELVAPECHPLLRKMISDNLS
CoAUREO2abZIP	RRRERNRVLARQTRMRKKFFYQSLQKQMAALRSENRALKGILTEKLGDK
CoAUREO2aPAS	PDNPIVFASDGFLKLTGYTSKQVIGNNCRFLQGPDTDKRAVATVRKAIEKGEDASVCFLNYKADGTPFWNQFFVAPLRDDKNRIVNYV
CoAUREO2bbZIP	AKKRRERNRVLARRTRLRKKFFFQSLQQQVARLQRENERLKSIVTTRCPGS
CoAUREO2bPAS	SFCVTDPQMPDNPIVYASDSFIELTGYSRAQVLGRNCRFLQGPDTDPDAVAKIRKGIEEGSDTSVYLRQYKADGTVFWNHVFVAALRNGEDKIINYVGIQ
CoAUREO3bZIP	RRERNREHAKRSRVRKKFLLESLQKSVTSLQEENEKLRAAIRANLGPE
CoAUREO3PAS	FVITDPTLPDNPIVFASQGFLELTGYTLDQVLGRNCRFLQGPDTDPKAVEKIRKAIEKGMDTSVCLRNYRVDGAMFWNQFFIAALRDSEGAVINYVG
CoAUREO5bZIP	KRRRNREHAKRSRLRKRVRLGGLEEMVLGLRRENVRLRQM
CoAUREO5PAS	FILTNPNLPDCPIIFASQGFLELTGYEGTDVIGKNCRFLQGPGTDEMTLSIVRNNLAAGRDVSVCILNYKKNGTAFWNQLSIGVLLDAHGQVANHVGV
Nemacystus decipiens
NdAUREO1abZIP	EHAKRSRVRKKFLLDSLQRSVDAIQAENESLKGSI
NdAUREO1aPAS	FVITDASLPDNPIVFASNGFLELTRYKLTEVLGRNCRFLQGPETDPKAVDKIRKAIDEGYDTSVCLLNYRADGTTFWNQFFVASLRDGKGDTVNYVG
NdAUREO1bbZIP	KMMDRERNRKQARKSRQLKKHTIDKMEQQLEELQKESEAVVAREKAASKEL
NdAUREO1bPAS	FRITHVNKAWTELCGFELEECQGKSLSILQGPETDMGKVDKLCKLSQKGYASSMVVTNRNKKGETFRNHLRCYPVSSDEPGQISHIVGMLTS
NdAUREO1cbZIP	EKVTRERNRDHSRKSRERKKVMLENLKKKVEDLAPYRTLVEEAHDLISAHS
NdAUREO1cPAS	YRTLVEEAHDLISAHSDDMKAIFTYASGGFARLLGVDPKRLLRRSLVELVNPEDSEGVIHCILATL
NdAUREO1dbZIP	LERNRIRNRDHSRRSRQRKKALLEGMKNQVTELGAYRMLVEQAHDLISA
NdAUREO1dPAS	TDDRTLFLYASDAFQRILGINTENLIGVQLLSLVHPDDAARVTEALRRAMVSQGAQVVNYRLRHQQHEREHVVETSFRVVPTRVLAVTRVS
NdAUREO2abZIP	RRRERNRVLARQTRMRKKFFYQSLQKQMAALRSENRALKGILTDRLGDK
NdAUREO2aPAS	PDNPIVFASDGFLKLTGYTSKQVIGNNCRFLQGPDTDKRAVATVREAIEKGEDASVCFLNYKADGTPFWNQFFVAPLRDDKNRIVNYV
NdAUREO2bbZIP	AKKRRERNRVLARRTRLRKKFFFQSLQQQVACLQRENERLKSIVSTRC
NdAUREO2bPAS	SFCVTDPQLPDNPIVYASDSFIELTGYSRAQVLGRNCRFLQGPDTDPDAVAKIRKGIEEGSDTSVYLRQYKADGTVFWNHVFVAALRNSEDKIINYVGIQ
NdAUREO3bZIP	RRERNREHAKRSRVRKKFLLESLQKSVTSLQEENEKLRGAIRANLGVE
NdAUREO3PAS	FVITDPTLPDNPIVFASQGFLELTGYTLDQVLGRNCRFLQGPDTDPKAVEKIRKAIEKGMDTSVCLRNYRVDGAMFWNQFFIAALRDSEGAVINYVG
NdAUREO4bZIP	ERRERNREHAKRSRIRKKFMLECLQEQLLAMRKQNLALRQVVKEHMPDE
NdAUREO4PAS	PDNPIVYASQGFLTLTGYTIQNVIGRNCRFLQGPGTDPRAIDIIRRGVLEGRDTSVCLMNYKADGTPFWNQFFVAALRDDTGKIVNFVG
NdAUREO5bZIP	KRRRNREHAKRSRLRKRVRLGGLEEMVLGLRRENVRLRQM
NdAUREO5PAS	FILTNPNLPDCPIIFASQGFLELTGYEGKDVIGKNCRFLQGPGTDPTTLSIVRNNLAAGRDVSVCILNYKENGTPFWNQLSIGVLLDAHGQVANHVGV

## Sheet: Supplementary Table S6
Domain CDS sequences intercepted according to PFAM prediction results
Ectocarpus siliculosus
EcAUREO1bZIP	GAGCACGCGAAGAGGAGCCGCGTGAGAAAGAAGTTTCTTCTCGACTCCCTTCAGCGTAGCGTGGACGCTATTCAGGCGGAAAACGAGTCCTTGAAGGGGTCTATCGTT
EcAUREO1PAS	TTCGTCATCACCGACGCCTCCTTACCAGACAACCCCATCGTTTTCGCAAGCGGCGGCTTCCTCGCGCTAACGAGATACAAGCTTGTCGAGGTGTTGGGACGAAACTGCCGCTTCTTGCAAGGCGCGGAGACCGACCCAAAGGCAGTCGACAAAATTAGAAAGGCGATCGACGAAGGATACGACACGAGCGTGTGCCTGCTCAACTACAGGGCCGACGGCACGACTTTCTGGAACCAGTTCTTTGTCGCGTCGTTGAGAGACGGCAAGGGCAACACCGTCAACTATGTCGGCGTC
EcAUREO2bZIP	GCGAAGAAGCGGAGAGAGAGGAACAGGGTCTTGGCGCGCCGAACTCGCCTGCGCAAGAAGTTTTTTTTCCAGTCCCTTCAACAGCAGGTGGCGCGCCTCCAGCGCGAAAACGAGCGTCTGAAGGGCATCGTCACCACGAGATGCCCGGACTCGGTT
EcAUREO2PAS	AGCTTCTGCGTCACGGACCCGCAGATGCCGGACAACCCGATCGTGTACGCGAGCGACACGTTCATCGAGCTCACCGGTTACGACCGGGCGCAGGTGCTTGGGAGAAACTGCCGGTTCCTCCAGGGGCCGGACACGGACCCAGATGCGGTGGCGAAGATCCGCAAGGGGATCGAGGAGGGGTCGGACACGTCGGTGTACCTGCGCCAGTACAAGGCTGACGGTACGGTTTTCTGGAACCACGTGTTCGTGGCGGCCCTTCGGAACAGCGAGCACAAGATCATCAACTACGTTGGTATCCAGCAT
EcAUREO3bZIP	CGGAGAGAGCGCAACCGGGAGCACGCAAAACGGTCGCGCGTTCGCAAGAAGTTCCTGCTGGAGTCGCTGCAGAAGAGCGTGACGTCACTACAGGAGGAGAACGAGAAGCTCAGGGGGGCAATCCGCTCCAACCTGGGTCCGGAAGAG
EcAUREO3PAS	TTCGTTATCACCGACCCCACCTTGCCGGACAACCCGATCGTCTTTGCGAGCCAGGGTTTCCTAGAGTTGACGGGATATACGCTGGACCAGGTGCTGGGTAGAAACTGCCGGTTCTTGCAGGGACCGGACACTGACCCTAAGGCCGTGGAGAAGATCAGAAAGGCTATCGAGAAGGGCATGGACACGTCCGTTTGCCTCCGCAACTACCGCGTGGACGGAGCCATGTTCTGGAACCAGTTCTTCATCGCGGCGCTGCGGGACTCCGAGGGCACCGTGATCAACTACGTCGGGGTG
EcAUREO4bZIP	GAGAGGAGGGAGCGGAACCGTGAGCACGCGAAGCGATCGCGGATTCGCAAGAAGTTTATGTTGGAGTGTCTGCAGGAGCAGCTCCTCGCCATGCGGAAGCAGAACCTGGCCCTCAGACAGGTGGTAAAGGAGCACATGCCTGACGAGGCA
EcAUREO4PAS	CCGGACAACCCGATCGTCTACGCCAGCCAGGGCTTCCTCACGCTGACGGGGTACACGATCCAGAACGTCATTGGGCGGAACTGCCGCTTCTTGCAGGGGCCGGGAACGGACCCAAGGGCAATCGATATCATCCGAAGGGGTGTGGCGGAGGGAAGAGATACGAGCGTGTGCTTGATGAACTACAAGGCCGACGGTACCCCGTTCTGGAACCAGTTCTTTGTGGCGGCTTTGCGGGACGACACCGGAAAGATCGTGAACTTCGTGGGGGTA
EcAUREO5bZIP	AAGCGGCGGCGCAACCGCGAGCACGCCAAGCGCAGCCGCCTCCGGAAACGGGTCCGCCTCGGGGGCCTGGAGGAGCTGGTGCTGGGCCTACGCAGGGAGAACGTCCGCCTTCGGAAGATGATC
EcAUREO5PAS	TTCGTCCTCACCAACCCAAACCTCCCGGACTGCCCGATCATCTTCGCGAGCCAGGGCTTCCTCGACCTGACGGGGTACGACGGCAACGACGTGATCGGCAAGAACTGCCGCTTCCTCCAGGGCCGCGGGACCGACCCGGTGACGCTGTCCATCATCCGGAACAACGTCGCCGCCGGCCTGGACACGAGCGTCTGCATCCTCAACTACAAGAAGGACAAGACGCCGTTCTGGAACCAGCTGTCCATCGGCGTGTTGCTGGATTCGCACGGGCAAGCCGCAAACCACGTGGGCGTCATG
Saccharina japonica
SjAUREO1abZIP	GCACGCGAAGAGGAGCCGCGTGAGAAAGAAGTTTCTGCTGGACTCCCTCCAGCGGAGCGTGGACGCTCTCCAGGCGGAGAACGATTCGCTGAAGGGGTCGATCTTGACCTCTCTGGGGGAG
SjAUREO1aPAS	CGTCATCACCGATGCCTCGTTGCCCGACAACCCCATCGTATTCGCCAGCGGCGGCTTCCTCGAGTTGACGAGCTACAAGCTTCACGAGGTGCTCGGACGGAACTGCCGATTCTTGCAAGGCCCGGAGACGGACCCTAGGGCAGTCGACAAGATCCGAAAGGCAATCGAGGAGGGTTTGGATACTAGCGTGTGCCTGCTTAACTACCGTGCGGATGGTACGACGTTCTGGAACCAGTTCTTCGTGGCATCGTTAAGAGACGGGGGCGGGGCAACGGTCAACTACGTCGGCGTC
SjAUREO1bbZIP	GCTGCAGAAACGAGCGGCGAACCGGAAGTCCGCGCAGCTGAGCCGCAAGCGAAAGAAGGCCCTGATCGAGGAGCTGAGGTACGAGAACCAGGACCTTCAGCGGCACGAGGACATCCTCGAG
SjAUREO1bPAS	CCTCGAGGTCATCCCGGACCCGGTGTTCGCTTTCAACACTTGTGACGGGAGGGTGTGGTTCGCGAGCACGTCGGCTTCCGCCCAGTTCGGGCTGCCGGTGCAGGAGCTGAACTCGGCCTGCTTCTTCGACCTGATGACCGACGACTGCTCGAAGCGCCTGCGGGTGCTGATCGAGACGGCGCTGAAGGATGTCTCCGAGACCAACAGCGCGCTTTTACACGAGCGCATGACCGTGCGCTTCAAGGAGAGAAAGCGGGCTATCCTCCTGGGCGAGTTGAGCGGAAGGTTGTCCTGCCAAGGGGGTGTGACCACTGCTGTGTGCAGCGTTAGACCG
SjAUREO1cbZIP	GCGCGTTAAGCGAGCGGCGAATCGCAAGTCGGCGAGCACAAGCCGAGCGCGCAAGAAAGCCTTCGTCGACGACATGACGGCCAAGAACGAGCGCATGAAGCAGCAC
SjAUREO1cPAS	GCCGGACCTCGTGCTCGCGGTCTGCCGGAGCGGCGAGATGACCTACGTCTCGCCCGCGTGCCAGTGGCTCCTGCAGCACTCCCCGGAGGAGATCACCGGCGCTAACGTCTTCGAGATGGTGACCCACGACTGCCATGCTCTGCTCCGCAAGATGATCTCGGACAACCTTTCGCGG
SjAUREO1dbZIP	GAAGTTGAACCGCGAGAGGAATCGCGACCACTCTCGTAGGTCGAGGGAGCGCAAGAAAGCTCTCGTCGAGGGCCTCAAGAAGCAGGTGAGCGAGCTGGGTCCCTACCGCCTTCTGGTGGAGGAGGCGCACGACCTGATCTCGGCGCATTCG
SjAUREO1dPAS	CGACATCAACGCGGTCTTCACGTTTGCCTCGGGAGGTTTCGACCGTCTCCTTGGCATGGATCCTTCGGGGCTGCTGGGCGTATCGTTCCTGGAACTCGTAGACCCGAACGACAGCCAAGAGGTTCTCCGCAGCATCCTGTCCACGCTGCGCCGGGGCGGCATCAGGCAGGTGCAGTACCGTATGCGTCCCCCCGTTGGCGCGCACGCCGCCGAGGTGGAAACCTCGTTCCGGCTGGTGTCGACTCGGCTCCTGGCGGTCACCAGGGTCAGGGGG
SjAUREO1ebZIP	GGAGCGGAGCCGTGTGAGAAACAGGGACCACTCGCGCAAGTCACGCCAGCGCAAGAAGGCTTTGGTAGAGGGCATGAAGAAGCAGGTGACGGAACTGGGAGCGTACCGGATGCTTGTGGAGCAGGCGTACGACCTCATCTCGGCCCAC
SjAUREO1ePAS	CCGGATGCTTGTGGAGCAGGCGTACGACCTCATCTCGGCCCACACAACGGATGACCGCGCCCTTTTCCTCTACGCCTCGGGAGCCTTCCAGCGTCTCCTCGGGATCAACTCGCAGGACCTGCTCGGCATTCAGCTCGTACATATGGTACACCCTGACGACGTCGCAAGGGTTACCGAGGCCCTCCGGAGCGCTCTT
SjAUREO2bZIP	AAAGAAGAGGAGGGAGAGGAACCGAGTGCTCGCTCGTCGAACGCGCTTACGCAAAAAGTTTTTTTTCCAGTCCCTTCAGCAGCAGGTGGCAGGTCTCCAGCGAGAGAACGAGAGACTCAAGGGCATCGTTACCTCAAGGTGCCCCGAC
SjAUREO2PAS	CTTCTGCGTGACGGACCCTCAGATGCCAGACAACCCGATCGTGTACGCTAGCGAGAGTTTTATCGAGCTCACCGGGTACGAGAGGAGCCAGGTTTTGGGCAGGAATTGCCGGTTTCTGCAAGGTCCTGACACGGACCCCGACGCTGTGGCTAAAATCCGCAAGGGTATCGAGGAGGGGACGGATACCTCGGTGCACCTGCGACAGTATAAGGCCGACGGCACGGTTTTCTGGAATCACGTTTTTGTGGCAGCCCTCCGGAACAGCGAGCGCAAGATCATCAATTACGTTGGCATCCAGCAC
SjAUREO3bZIP	GAGGGAGCGCAATCGGGAGCACGCGAAACGGTCGCGAGTGCGCAAGAAGTTCTTGCTGGAGTCGCTCCAGAAGAGCGTCACTGCCCTGCAAGAGGAGAACGAGAAGTTGAGGGGAGCCATCAGGGCTAACCTTGGAGCGGACGAG
SjAUREO3PAS	CGTCATCACGGACCCGACGTTGCCGGATAACCCGATCGTGTTCGCCAGCCAGGGCTTCCTTGAGCTCACCGGGTACACGCTCGACCAGGTGCTTGGACGGAACTGCCGTTTCTTGCAGGGGCCGGACACGGACCCGAAGGCGGTGGAGAAGATCCGAAAGGCCATCGAGAAGGGGATGCTTTGCTTT
SjAUREO4bZIP	GAGACGGGAGCGCAACAGAGAGCACGCGAAGCGATCACGAATTCGCAAGAAGTTCATGTTGGAATGTCTACAGGAGCAGCTCCTCGCCATGCGGAAGCAGAATATGGCTCTGAGACAGGTGGTGAAAGAGCACATGCCCAACGAGGCC
SjAUREO4PAS	CACGATCTCAGACCCTAGCATGGCGGACAACCCCATCGTCTACGCGAGCCAGGGCTTTTTGACGTTGACGGGCTACACAATCCAGAACGTCATCGGCCGAAACTGCCGCTTCCTGCAGGGGCCTGGAACGGACCCGAGGGCGATCGACATCATCCGTCGAGGGGTGGCCGAGGGGCGAGACACGAGCGTCTGTCTCATGAACTACAAGGCGGACGGCACCCCGTTTTGGAACCAGTTTTTCGTTGCCGCGTTGAGGGACGACACGGGCAAGATCGTGAACTACGTGGGGGTG
SjAUREO5bZIP	GAGGCGTCGCAATCGCGAGCACGCGAAGCGCAGCCGCCTCCGCAAGCGGGTGCGCCTGGGAGGGCTGGAGGAGATGGTGCTGGGCCTGCGCAGGGAGAACGTCCGCCTCCGGAGGATCGTGAAGAAGGGCATCCCCGAGCGCGCC
SjAUREO5PAS	CGTCCTCACGAACCCCAACCTGCCCGACTGCCCCATCATCTTCGCCAGCCAGGGCTTCCTCGAGCTGACCGGATACGAGGGGAGGCAGGTCATCGGGAAGAACTGCAGGTTTTTGCAGGGCCCAGGGACGGACCCCGGCACGGTTTCGATCATCCGCAACAACCTTGCGGGTGGCCGGGATACCAGCGTGTGCATCCTGAACTACAAGGCCGACGGGACGCCGTTTTGGAACCAGCTGTCCATCGGCGTGTTGCTGGACGCCCACGGACAGGTTGCAAACCATGTGGGGGTGCTG
Undaria pinnatifida
UpAUREO1abZIP	AAGGAGAGAGCGCAAC CGGGAGCACGCGAAGAGAAGCCGCGTGAGAAAGAAGTTTTTGCTGGACTCCCTTCAGCGG AGCGTGGACGCTCTCCAGGCGGAAAACGAGTCGCTGAAGGGGT
UpAUREO1aPAS	GCGCTGCAGACGGCGCAGCAGAACTTCGTGATTACCGACGCCTCCTTACCAGACAAC CCCATCGTATTCGCCAGCGGCGGCTTCCTCGAGCTGACGAGATACAAGCTTCACGAGGTG CTCGGGCGGAACTGCCGGTTCTTGCAAGGCCCGGAGACGGATCCTAGAGCAGTCGATAAG ATTCGAAAGGCGATCGAGGAGGGTTTAGATACCAGCGTGTGCCTGCTGAACTACCGTGCG GACGGCACGACCTTCTGGAACCAGTTCTTCGTGGCCTCCTTGAGAGACGGA
UpAUREO1bbZIP	TAGATGAGCAAGTTCGGCAGCAG GAGAAGAAGCTGCAGAAGCGAGCGGCGAACCGGAAGTCGGCGCAGCTTAGCCGGAAGCGA AAGAAGGCCCTGATCGAGGAGCTGAGG
UpAUREO1bPAS	CCAGGACCTTCAGCGCCACGAGGAC ATCCTCGAGGTCATCCCGGACCCGGTGTTTGCGTTTGACACCTCCAACGGGAGAGTGTGG TTCGCGAGCACGTCGGCCTCGGCTCAGTTCGGGCTACCAGTGGAAACGCTGAATTCGTCC TGCTTTTTCGACCTGATGACCGACGACTGCTCTAAGCGCTTGCGGGTGCTCGTGGAAACC GCGCTGAAGGATGTCTCGGAGACAAACAGCGCGCTCCTACACGAGCGTATGACCGTGCGT TTCAAAAAGAGGAAGGGAGCCATCCTCCTCGGCGAGCTGAGCGGAAGATTGTCATGCCAG GGG
UpAUREO1cbZIP	ATGCCGGAG GAGCGGCTCAAATTGAACCGCGAAAGGAATCGCGACCACTCGCGCAGGTCGAGAGAGCGC AAGAAAGCTCTCGTTGAGGGCCTCAAGAAACAGGTGAGCGAGCTGGGCCCCTATCGCCTC CTCGTGGAGGAAGCTCACG
UpAUREO1cPAS	CTGATATCGGCGCATTCGACCGACATTAACGCCGTCTTC ACCTTCGCCTCTGGAGGTTTCGACCGCCTCCTTGGCATGGATCCTTCGGGGCTGCTGGGT GTATCGTTCCTGGAACTCGTCGACCCGAACGACAGTCAGGAGGTTCTCCGCAGCATCCTG TCTACGCTGCGCCGGGGCGGCATCAGGCAGGTGCAGTACCGCATGCGCCCCCCCGTTGGC GCGCACGCCGCCGAAGTGGAAACCTCCTTCCGGCTGGTGTCGACCCGGCTT
UpAUREO1dbZIP	GCGCTGACGCCAGAAGAGAAGCTGGAGCGGAGCCGCGTGAGAAACAGGGAC CACTCTCGAAAGTCGCGCCAGCGCAAGAAGGCCTTGGTAGAGGGCATGAAGAAGCAGGTG ACGGAGCTGGGAGCGTACCGGATGTTGGTAGAGCA
UpAUREO1dPAS	GCAGGTG ACGGAGCTGGGAGCGTACCGGATGTTGGTAGAGCAGGCGTACGATCTGATCTCGGCGCAC ACGACGGACGACCGCGCCTTGTTCCTGTACGCGTCAGGGGCCTTTCAACGCCTCCTCGGC ATAAACTCGCAGGACTTGCT
UpAUREO2bbZIP	GCGAAGAAGAGGAGAGAGAGAAACCGGGTGCTGGCGCGCCGAACACGCTTACGCAAGAAGTTTTTCTTTCAGTCTCTGCAGCAACAGGTGGCGGGCCTCCAGCGTGAAAACGAGCGACTCAAAGGCATCGTTACCTCAAGGTGCCCTGA
UpAUREO2bPAS	GCGAAGAAGAGGAGAGAGAGAAACCGGGTGCTGGCGCGCCGAACACGCTTACGCAAGAAGTTTTTCTTTCAGTCTCTGCAGCAACAGGTGGCGGGCCTCCAGCGTGAAAACGAGCGACTCAAAGGCATCGTTACCTCAAGGTGCCCTGACACCGTGGGCGAGATCCTCCTTAGCTGTGCTTCCAGGGGTCCATCGGTCGTCGCCGATTGCGCCGGCCAAGCGACCGCGCTACTAGATCAGAGCGGATTCCTCCTTGTCAAGGCGCTCCAATCCAGCCAGCCTAGCTTCTG
UpAUREO3bZIP	CAGCGACTTGATCGG AGGGAGCGCAATCGGGAACACGCGAAACGGTCGCGAGTGCGCAAAAAGTTTCTGCTGGAG TCGCTCCAGAAGAGCGTCACCGCCCTGCAGGAGGAGAACGAGAAGTTGCGGGGAGCCATC CGGGCTA
UpAUREO3PAS	AGACTGCGCAGCAGAACTTCGTGATCACGGATCCGACGTTGCCCGAC AATCCGATTGTGTTTGCCAGCCAAGGCTTCCTCGAGCTTACCGGCTACACTCTTGATCAG GTTCTTGGACGGAACTGTCGTTTCTTGCAGGGCCCGGACACGGACCCGAAGGCGGTGGAG AAGATCCGAAAGGCAAGCCTGATTGTCGATCAATCGGACACTTCGGTGTGCCTCCGTAAC TACCGCGTGGACGGCGCGATGTTCTGGAACCAGTTCTTCATCGCGGCCCTCCGGGACTCG GAGGGC
UpAUREO4bZIP	AAGTTGGAG AGGAGGGAGCGCAACAGGGAACACGCTAAACGATCGCGAATTCGCAAGAAGTTCATGCTG GAGTGTCTCCAGGAACAGCTCCTCGCCATGCGGAAGCAAAATATGGCGCTAAGACAGGTG GTGAAAGAACACATGC
UpAUREO4PAS	AGCCAGCAGAACTTCACAATCTCGGACCCTAGCATGGCGGACAACCCCATC GTCTACGCCAGTCAGGGCTTTTTGACTTTGACGGGCTACACAATCCAAAACGTCATCGGC CGAAACTGCCGCTTCCTCCAGGGACCTGGAACGGATCCGCGCGCGATCGACATCATCCGC CGAGGGGTGGCGGAGGGCCGCGACACAAGCGTCTGCCTGATGAACTACAAGGCGGACGGC ACTCCGTTCTGGAACCAGTTTTTCGTCGCGGCGCTCAGGGACGACACGGGCAAGATC
UpAUREO5bZIP	AGCTGACCGACAAGAGAAGGCGCAACCGGGAG CATGCTAAGCGCAGCCGCCTCCGCAAGCGGGTACGCCTGGGGGGCCTGGAAGAGATGGTG CTTGGCCTGCGCAGGGAGAACGTCCGCCTCCGGAGGATCGTTAAGAAGGGC
UpAUREO5PAS	GCTGAAAGCCAGGCGAACTTCGTC CTCACGAACCCGAATTTGCCGGACTGTCCCATCATATTCGCCAGCCAGGGGTTCCTCGAG CTGACCGGGTACGAAGGCCGGCAGGTTATTGGGAAGAACTGCAGGTTTTTGCAGGGCGCC GGGACGGACCCCGGGACGGTCTCGATCGTCCGGAACAATCTTGCCGGCGGGCGGGATGCC AGCGTGTGCATCCTGAACTATAAGGCCGATGGGACGCCGTTTTGGAACCAGCTGTCCATC GGCGTCTTGTTGGATGCACACGGACA
Phaeodactylum tricornutum
PtAUREO1abZIP	AGCTAGAGCGAACCGCGACCGGAAT CGTGAACATGCAAAAAATACTAGGATGCGAAAAAAGGCTTTTCTTGAAGAACTAAAGACA ACCGTTGACGATCTGTGCCAAGAGAGAGATACTCTTGTGT
PtAUREO1aPAS	TGTGCAGACTTGCCAGCGTGCCTTTGATACCCCAATAATGATGATACTGGCCGAT TCTCCTTATACAATTGTTCAAGTGAACAAGTTGTGGGAGGAAATGACTGGGTACACCgcg gaagaagtcgtcggaAAGGTTGGGCTTGCTAAATTGCAATGCCCGAGAACCGACGAGAGA ACTCTACAGGGGCTGATGCACGAGATTCGATTTAAGCGTCCGTCGGCCTCAAAACTTCTT CATTCCAAGAAAAATGGTGACACATTTATGAACTTTCTTGTGGCCTACCCTCT
PtAUREO1bbZIP	GTA CAAAGAAGTCGCGAACGCAATCGCATCCACGCTCGAAAGACCCGCCAACGCAAAAAGGAA CAAATGCAGAGCTTGGAGGGTCGAGCTACGGATCTCAAGCATGAGCAAATTCGTTTAAAA CAGATCATTAACGAAAAGAACACGG
PtAUREO1bPAS	AAGAA CTCGATCAAATTCGACGGGAACGGAACCGAATGCACGCCAAACGCACCAGGGATCGCAAG CGGATCTTTACGGAAGAAATGGCCGAAATGTGTCGGATTCTCGAAGAGGAAAACCATCTG
PtAUREO1cbZIP	NF
PtAUREO1cPAS	GGAGCGGGCACAG CAAAACCGTGATCGGAATCGGGAGCACGCAAGGTCGACGAGACTTCGCAAAAAGGCCTAC GTGCAAAAGTTGCGCGAACTCGTCGAGG
PtAUREO2bZIP	NF
PtAUREO2PAS	CCCTGACGAA CGTGCGCGTCAAAACCGAGATCGGAATCGCGAGCACGCACGGAATACGCGTCTGCGCAAG AAGGCTTACGTTGAAGAGCTGAAGCATACTCTAACTGAACTTGTCGCCCAACGCGATGCT GCCGACCTGGAGAAACGACAG
Vaucheria frigida
VcAUREO1bZIP	TTGGATGATGTTTTCGCTGATGTATTTTTTAATTCCAATGGCGAAT
VcAUREO1PAS	GAAGATCCTGATTATTCACTAGTGAAAGCTCTTCAAATGGCTCAGCAGAATTTTGTGATAACTGATGCAAGCTTGCCGGATAATCCCATCGTCTATGCAAGCCGAGGCTTTTTAACGCTAACTGGTTATTCCCTTGATCAGATTCTAGGTCGAAACTGTCGTTTCCTTCAAGGCCCTGAAACAGATCCACGAGCTGTCGATAAGATCCGAAATGCCATCACAAAAGGAGTGGACACATCAGTGTGTCTTCTTAATTACCGTCAAGATGGTACAACCTTTTGGAATCTGTTTTTTGTTGCTGGTCTACGAG
VcAUREO2bZIP	CATTTCACTCCGTTCGTACCGCGAAAGTATAATGAGCGAGAATACTTT
VcAUREO2PAS	CTTAGGTGATATGCCAGATATAGTTGCTACTTGCGGTCAAGAAGCGACAGCTTTAATACAACGCAGTGATTTTACATTAATGAAGGCATTGTATTCAAGTCAACCGTCTTTTTGCGTCACAAATCCGTTAGTTCCGGACTGTCCGATTGTATTTGCAAGCGATAGTTTCATAAAAATAACCGGTTATAGTCGCGAGCAAGTTCTCGGTCGCAACTGCCGGTTTCTCCAGGGTCCGGATACCGATCCTGACGCAGTGAGAATACTGCGAAAAGGCATTGTTGAAGGTAAAGACACAGATGTA
Cladosiphon okamuranus
CoAUREO1abZIP	GCACGCGAAGAGAAGCCGCGTTAGGAAAAAGTTCCTCCTAGACTCGTTGCAAAGGAGCGTAGACGCGATCCAGGCGGAGAATGACTCTCTCAAGGATTCGATAATTGGGTCGCTGGGAGAGCGAGGGAGGGAGCTGGTGGCCAAGTGCTTTCCAGCGGAGACGGGGGGCTCGCTGGTCACCGCCAACCCGAAGCAGGCAACAAAGATTTTGGATGATCCCGACTACTCGTTGGTGAAGGCGCTGCAAACGGCGCAGCAGAACTTTGTCATCACGGACGCATCTTTACCGGATAACCCCATCGTATT
CoAUREO1aPAS	TGTCATCACGGACGCATCTTTACCGGATAACCCCATCGTATTCGCCAGCGGGGGTTTCCTAGAGCTGACGAGATACAAGCTCACGGAAGTCCTCGGGCGAAACTGCCGGTTCTTGCAAGGCCCGGAGACTGACCCAAAGGCGGTCGACAAGATCAGAAAGGCGATCGACGAGGGCTACGACACGAGCGTGTGCCTGCTCAACTACCGCGCCGATGGTACGACCTTCTGGAACCAGTTCTTCGTGGCCTCGTTGAGAGACGGCAAGGGCGACACGGTCAACTACGTCGGAGTGCAGTGCAAGGTCGGGGACGACTACGCGAAGATCGTGGTTACCGAACAAAACAGACAGCTGGCCGCTCCGTCCGCGTCCGCTCGCCGGGGACCACAAAGTCGTGCGAA…
CokAUREO1bbZIP	GTTAATACGGCGCCGCAATTGCGAGAATGCGCGCAAGGCGCGCGCCCGAAAAAAGCTGGAGGTGAATCAGCTGCAGGATCAAGTTGCGAAGCTCAAGCAGCTCCACGCTAAGGGCAGAGTGGAGGCGAGGAAAGCCAAGGAGCTCAGCACAAGAACAGAGGTGCTCCGGAGGCAGACGCTCAAGGCGTTCATGAAGTACCGATGCAACAACGTCAAGAACTACCAGCAATGGGCGGACATCGTCCACGAGAGGTTCACGATGACCCTGCCCATCACCCCATACCGCTGGTTCAATGGCCAGGACGTGTACAACAACAGCCGCATCCTTCGGGGCATCGAACGTTTGATGACGGATAACGGCAGCCTGGCGGTCTTGATCGAGTCGCTTGGGTGCGGCAC…
CokAUREO1bPAS	CATGACGGCGGCGCCTCCGTACACCGTTGTGCGCTGTAACGAGGCTTGGACCAAGCTTTGCGGACACACTCAGGATTCTATCCAAGGGCAGACCCTGAAGGCGATTCGACTGCACGGGCCCCGCACCGATCCGGACGTCCTTTCCGCCCTGAAAGCCGAGATGCAGCGTGGCCGACCCACGTCGTGTCTGCTGCTCAACTACAAGAAAGACGGCAGCATATTCCTTAACTATCTCAGAGTCTACCCGCTGGTAGGAGACGCCAGGGGGACGATCACGCACTTTCTCGGCGTCTTGCAGGAACAACCGGAGCCGGAAGGGCCGAGCCAACCACAGAGCGAACCAAAGCCCTCGCTGCGCGGAGGGATGGGTTTGGGGATGCCAATGCAGACACAGAGGCA…
CoAUREO1cbZIP	CCAGGTGAAGCGCGCGGCGAATCGTAAGTCCGCGAGCACAAGCCGCGCGCGCAAGAAGGCGTACGTCGACGACATGACGGCCAAGAACGAGCGAATGAAGCAACACGCCCTCGTGCTCTCCCTGCTCCCCGACCTCGTTCTCGCCGTGTGCCGGACCGGCGAGATGACGTACGTCTCCCCCGCGTGCCAGTGGCTACTCATGCACTCGCCCGAGGACATGACGGGGGCGAACATATTCGAGCTTGTCGCGCCCGAGTGCCACCCTCTGCTGCGCAAGATGATCTCGGATAACTTGTCGCGGCCGTTCAAGTCCAC
CoAUREO1cPAS	CCCCGACCTCGTTCTCGCCGTGTGCCGGACCGGCGAGATGACGTACGTCTCCCCCGCGTGCCAGTGGCTACTCATGCACTCGCCCGAGGACATGACGGGGGCGAACATATTCGAGCTTGTCGCGCCCGAGTGCCACCCTCTGCTGCGCAAGATGATCTCGGATAACTTGTCGCGGCCGTTCAAGTCCACCGGAGGGGCGGGGCGGAGTAGCGTCTGCCCGTCCAAGTCGCGATTTCAAGGCTCCACGGGTGGGGGGGGCGACGGCGACGGCGACGAAACCGACAAGTCCGAGGACGACGAGCAGCATTGCCGGGGTAAGATGGGGAACCACAGGGAGCGGCTGCAGCAACGGTATCGGCAGTCGAAGGGCGGAGAATGCGACAGCGGCGGCAGTGGAAG…
CoAUREO2abZIP	GCGCAGAGAACGGAATCGTGTGCTTGCGAGGCAGACCCGAATGAGGAAGAAGTTTTTTTACCAGTCGTTGCAGAAGCAAATGGCGGCGCTGCGTAGCGAAAACCGGGCGCTGAAGGGCATCCTCACCGAAAAGCTGGGCGACAAGTCCAAGCAAGTCATCTACGACTGCACCACTGAGCTCTCCAGGCAGGTAGTGGCGGGCCGCATCGGGGAGGACGACGAAGAGACTATGACGGCGGACATGGCCGCGGCCGGACGCGGTGATGCTGGCGGCAGTGGCAGCGGCGACGCTGGCGGGGGAAAGGGCGCCAGGCGTGACTTGGTTAGGCCCGACTACCGCCTAATGAAGAGCCTTCAGACGGCGCAGCAGAATTTCGTGGTTACGGAGCCTTCTCTACC…
CoAUREO2aPAS	GGACAACCCAATCGTCTTCGCCAGCGATGGGTTCCTCAAGCTCACCGGCTACACCAGCAAACAGGTGATCGGCAACAACTGCCGTTTCTTGCAAGGGCCCGACACCGACAAAAGGGCGGTCGCCACCGTGCGGAAGGCAATCGAGAAAGGAGAAGACGCATCCGTCTGCTTCCTCAACTACAAGGCTGACGGCACCCCGTTCTGGAACCAGTTCTTCGTGGCACCCCTCAGGGACGACAAGAACAGGATCGTCAACTACGTCGGGGCCCAGTGCCTTGTCCCAGGACCCCTCCCGCCTGAGAGAGCCACACCTACGCCAAACCCCCCAAAATCGACACGCGGCGGGAGGGGGAAAGGCAGCGGTAGCGGTGTTGGTAGAAGAAGCAAGGGGCAGGGCAC…
CoAUREO2bbZIP	TAAGAAGAGGAGAGAGCGTAACAGGGTCTTGGCGAGGCGCACCCGCTTGCGCAAAAAGTTTTTTTTCCAGTCGCTTCAACAACAGGTGGCGCGTCTCCAGCGCGAGAATGAGCGGTTGAAGAGCATCGTCACCACCAGGTGTCCCGGTTCCGCCGGCGACATCCTGATGAGCTGCGCCTCCCAGATGCCCTCGATGGTGGCCGATTCCGCGGGGCAGGCGACCGCCCTCTTGGACCAGAGCGGCTTCCTGCTGGTGAAGGCCCTGCAGTCGAGCCAGCCGAGCTTCTGCGTGACGGACCCGCAGATGCCGGACAACCCGATCGTGTACGCGAGCGATAGCTTCATCGAACTCACCGGCTACAGCCGAGCGCAGGTGCTGGGGCGAAACTGCCGGTTTCT…
CoAUREO2bPAS	CTTCTGCGTGACGGACCCGCAGATGCCGGACAACCCGATCGTGTACGCGAGCGATAGCTTCATCGAACTCACCGGCTACAGCCGAGCGCAGGTGCTGGGGCGAAACTGCCGGTTTCTGCAGGGCCCCGACACGGACCCGGACGCGGTCGCGAAGATCCGCAAGGGGATCGAGGAGGGGTCGGACACGTCGGTGTACTTGCGGCAGTACAAGGCCGACGGTACCGTTTTCTGGAACCACGTCTTCGTGGCGGCCCTAAGGAACGGCGAGGACAAGATCATCAACTACGTCGGCATCCAGCACCCGTTGGATAAGGAACCCTCCCCCGAGGTAGTCGCTTGCATCAACAACGGGGAGGACCAGGAGCAGGAGTCTGCCCAAGAAGACGAGCGCCAGATGGG…
CoAUREO3bZIP	GAGGGAGCGCAACCGGGAGCACGCGAAGCGGTCGCGAGTTCGCAAGAAGTTCCTGCTAGAGTCGCTCCAGAAGAGCGTAACCTCATTACAGGAGGAGAACGAGAAGCTTCGCGCGGCCATCCGCGCGAACCTCGGCCCAGAGGAGGCTAAGGAGCTCCTGTCCCAGACTGAGTCGTCGAGCCTGATCGCTAGCAACCCGGGGGACGCGACGAAGGTGTTGGATGACCCGGACTACTCCCTGGTGAAGGCGCTGCAGACAGCCCAGCAGAACTTCGTCATCACCGATCCGACGCTGCCGGATAACCCCATCGTCTTCGCCAGCCAGGGCTTCCTCGAGCTTACCGGGTACACCCTCGACCAGGTGCTGGGCAGAAACTGTCGCTTCTTGCAGGGGCCGGA…
CoAUREO3PAS	CGTCATCACCGATCCGACGCTGCCGGATAACCCCATCGTCTTCGCCAGCCAGGGCTTCCTCGAGCTTACCGGGTACACCCTCGACCAGGTGCTGGGCAGAAACTGTCGCTTCTTGCAGGGGCCGGATACCGACCCGAAGGCCGTGGAGAAGATCAGAAAAGCTATCGAGAAGGGCATGGACACTTCGGTGTGCCTCCGCAACTACCGCGTGGACGGCGCCATGTTCTGGAATCAGTTCTTCATCGCGGCGCTCCGGGATTCCGAGGGCGCCGTTATCAACTACGTCGGGGTGCAGTGCAAGGTGGACGAGGACTTCGTGAAGGCCGTGCAACGGACAGAGGGAGAGGAAGATGGCGAGGAGCAAGAGCAAGAGGAAGAAGAGGAGGAAGAGGACCAGAG…
CoAUREO5bZIP	GCGGCGGCGCAACCGCGAGCACGCCAAGCGCAGCCGCCTGCGGAAGCGGGTCCGGCTGGGCGGCCTGGAGGAGATGGTTCTGGGGCTACGCAGGGAGAATGTCCGCCTCCGCCAGATGATCATGAGCGGCATCCCCGACCGCGCCGACGCCATCATCCGCACTTGCGCCAGGGACAACACCAACGCGGACGTCGTGTCCAAGCAGGACGTCGTGCAGGGCATGCGCCCGGGCATGTCGGTGGGCTCGTCGTCGTCGAGCTGGAGCGCGCGCGGTGGGACACGAAAGCGGCGGAAGTCGGAGAGGCGCGGCGGAGGCGTCAGCGGCGGCGCCAGGAAGGATCACCGGGTGCCCTCCGCTCT
CoAUREO5PAS	CATCCTCACTAACCCGAACCTTCCGGATTGCCCCATCATCTTCGCGAGCCAGGGCTTCCTCGAGCTCACGGGGTACGAAGGAACGGACGTGATCGGTAAGAACTGCCGCTTCCTGCAGGGCCCCGGGACCGATGAGATGACGCTCTCGATCGTCCGGAATAACCTCGCCGCCGGGCGAGACGTGAGTGTGTGCATCCTCAACTACAAGAAGAACGGGACGGCTTTCTGGAACCAACTGTCCATCGGCGTACTCCTAGACGCCCACGGCCAGGTTGCAAATCACGTGGGTGTGATGTGCGAGGTCAACCAGATGCCACCCACAGTCTTCCACCGCCTTTTGCACAGGGTGCCTCTCCCCGAGAGCCTCCTCCACGACGATTCAGACTCCGAGAACGATGG…
Nemacystus decipiens
NdAUREO1abZIP	GCACGCGAAGAGGAGCCGCGTAAGGAAAAAGTTCCTCCTCGACTCCTTGCAAAGGAGCGTAGACGCCATCCAGGCGGAGAACGAGTCGCTCAAGGGGTCGATAGTTGGGTCCCTGGGGGAGCGAGGGAAGGAGCTGGTGGCGAAGTGCGAGCCGGTGGACGCGGGGGGAGGGTCGCTGGTGACCGCCAACCCCAAGCAGGCGACGAAGATTTTGGACGATCCGGACTACTCGTTGGTGAAGGCGCTGCAAACGGCGCAGCAGAACTTCGTCATCACGGACGCGTCTTTGCCGGATAATCCGATCGTGTTCGCCAG
NdAUREO1aPAS	CGTCATCACGGACGCGTCTTTGCCGGATAATCCGATCGTGTTCGCCAGCAATGGCTTCCTGGAGCTGACGAGATACAAGCTCACCGAGGTGCTGGGGCGAAACTGCCGTTTCTTGCAAGGCCCGGAGACCGACCCTAAGGCGGTCGACAAGATCCGAAAGGCGATCGACGAAGGCTACGACACGAGCGTGTGCCTGCTAAACTACCGCGCCGACGGCACGACTTTCTGGAACCAGTTCTTCGTGGCCTCGTTGAGAGACGGCAAGGGCGACACGGTCAACTACGTCGGCGTCCAGTGCAAGGTTGGGGACGACTACGCCAAGATTGTGGTGAACGAGCAAAACAGACAGCTTGCCGCGCCGGCCGCGTCTGCTCGCCGGGGGCCACAAAGTCGGCCGAA…
NdAUREO1bbZIP	GATGATGGACAGGGAGCGCAACCGGAAGCAGGCGCGCAAGTCCCGCCAGCTCAAGAAGCACACCATCGACAAGATGGAGCAGCAGCTCGAGGAGCTCCAGAAGGAGTCGGAAGCGGTTGTCGCGAGGGAGAAAGCGGCCTCCAAGGAGCTCGCGGACTGCCGTGCGAGCCGCTGCCAGGCGTTGCGCAAGGTGTTCGACCTCCGTGCCGATGGATGCACCGAGGAGGCGGCGTGGCTGGAGGTGCTGTCGCCGGAGCTCCGCATGGCGATGCCCATCACCCCGTACCGCTCCTTCAACCCCGCGGACGTGGTGAACAACCGCCGCGTGCTGCTCGGCGTGGACGGGATGATCTCGGACACCCAGAGCCTGTCCGTCACCCTGGACAACATCGGCGTCAA…
NdAUREO1bPAS	CCGCATCACGCACGTCAACAAGGCGTGGACCGAGCTGTGCGGGTTCGAGCTCGAGGAGTGCCAGGGGAAGAGCCTCTCCATTCTCCAGGGCCCCGAAACGGACATGGGCAAGGTGGACAAGCTGTGCAAGCTGTCGCAGAAGGGTTACGCGTCTTCGATGGTGGTGACCAACCGCAACAAGAAGGGAGAGACCTTCCGCAACCACCTCCGGTGCTACCCGGTGTCGAGCGACGAGCCCGGTCAGATCTCGCACATCGTCGGCATGCTCACGTCGATCCCGCCGTCCGAAAACCGCTCCATGCCGGCCGTGCAGGCCTGCTGA
NdAUREO1cbZIP	AAAGGTGACCCGCGAGAGGAACCGCGACCACTCGCGGAAGTCGCGGGAGCGCAAGAAGGTCATGCTGGAGAACCTCAAGAAGAAGGTGGAGGATCTAGCGCCCTACCGCACGCTCGTGGAGGAGGCTCACGACCTCATCTCAGCCCACTCTGATGACATGAAGGCCATCTTCACCTACGCGTCCGGAGGGTTCGCCAGGCTGCTCGGAGTAGACCCAAAGCGACTGCTGCGCCGATCGCTCGTGGAGCTGGTGAACCCAGAAGACTCTGAGGGCGTGATTCACTGCATCCTTGCCACCCTTCGCCATGGGGACATCAGGCAGGTGCGGTACCACTTGCTTCCCCCGGCTGGCGCCCACGCCGCCCACGTCGAAACATCCTTCCGCCTGGTGAACGGCCG…
NdAUREO1cPAS	CCGCACGCTCGTGGAGGAGGCTCACGACCTCATCTCAGCCCACTCTGATGACATGAAGGCCATCTTCACCTACGCGTCCGGAGGGTTCGCCAGGCTGCTCGGAGTAGACCCAAAGCGACTGCTGCGCCGATCGCTCGTGGAGCTGGTGAACCCAGAAGACTCTGAGGGCGTGATTCACTGCATCCTTGCCACCCTTCGCCATGGGGACATCAGGCAGGTGCGGTACCACTTGCTTCCCCCGGCTGGCGCCCACGCCGCCCACGTCGAAACATCCTTCCGCCTGGTGAACGGCCGCCTGCTCGCGGTCACGAGGGTGAGGGGGCGAAGCCCCGCACCGATGGTGCCGCCGGCCTCGAGCTCCTCGCCGCCGCCGCCCGTCCTCCGCCTCAACCCCGACGG…
NdAUREO1dbZIP	GGAGCGGAACAGGATCCGGAACAGGGACCACTCCCGCAGGTCTCGCCAGCGCAAGAAAGCTCTGCTGGAAGGGATGAAGAACCAGGTGACAGAGCTGGGAGCATACCGGATGCTCGTGGAACAGGCCCACGATCTCATCTCGGCTCACACCACGGACGACCGCACGTTGTTTCTGTACGCCTCGGACGCCTTTCAGCGGATCCTGGGGATCAACACTGAGAACCTGATCGGCGTCCAGCTCCTCAGCCTGGTCCACCCCGACGACGCCGCGAGGGTCACCGAGGCGCTTCGTCGGGCTATGGTCTCCCAGGGCGCTCAGGTGGTGAACTACCGCCTGCGACACCAGCAACATGAGCGGGAGCATGTCGTGGAGACGTCGTTCCGCGTTGTGCCCACGCG…
NdAUREO1dPAS	GGACGACCGCACGTTGTTTCTGTACGCCTCGGACGCCTTTCAGCGGATCCTGGGGATCAACACTGAGAACCTGATCGGCGTCCAGCTCCTCAGCCTGGTCCACCCCGACGACGCCGCGAGGGTCACCGAGGCGCTTCGTCGGGCTATGGTCTCCCAGGGCGCTCAGGTGGTGAACTACCGCCTGCGACACCAGCAACATGAGCGGGAGCATGTCGTGGAGACGTCGTTCCGCGTTGTGCCCACGCGCGTCCTCGCGGTCACCAGGGTCAGCGGGCCTAGGACTCCGTTGATGACGACGTGA
NdAUREO2abZIP	GCGCAGAGAAAGGAATCGTGTGCTTGCAAGGCAGACCCGAATGAGGAAGAAATTCTTCTACCAGTCCTTGCAGAAGCAGATGGCGGCCCTGCGCAGCGAAAACCGGGCCCTGAAGGGCATCCTCACCGACAGGCTGGGCGACAAGTCCAAGCAAGTTATCTACGACTGTACCACGGAGCTCTCGAGGCAGGTGGTGGCCGGCCGCATCGGCGAGGACGACGAAGAGACCGTCACAGCAGACATGGCCGCGGCCGAAGGTGTTGATGCTTGCGGCAGCGACGGGAGTGGGGCAAAGGGCACGAGGCGTGACCTGAGCAGGCCCGACTACCGCCTCATGAAGAGCCTTCAGACGGCGCAACAGAACTTCGTGGTGACGGAGCCGTCTCTACCGGACAACCC…
NdAUREO2aPAS	GGACAACCCAATCGTCTTCGCCAGCGACGGCTTCCTCAAGCTCACCGGCTACACCAGCAAACAGGTAATCGGCAACAACTGCCGGTTCTTGCAGGGGCCCGATACTGACAAGCGGGCCGTCGCCACCGTGCGGGAGGCAATCGAGAAAGGAGAAGACGCGTCTGTCTGCTTCCTCAACTACAAGGCCGACGGCACACCGTTCTGGAACCAGTTCTTCGTTGCGCCCCTTAGGGACGACAAGAACAGGATCGTCAACTACGTCGGGGCCCAGTGTCTCGTCCCGGGCCCCCTCCCCCCTGAAAGGCCCCCACACACGGCCAAACCCCCAAAAACGACACGCGGCGGCAAAGGCAGCCGTAGCGGGGGTGGTAAAAGTAGCAACTGTCGTGGTACGGAGAG…
NdAUREO2bbZIP	GAAGAAGAGGAGAGAGAGGAACAGGGTCTTGGCGCGGCGCACCCGCTTGCGCAAAAAGTTTTTCTTTCAGTCGCTTCAACAACAGGTGGCGTGCCTCCAGCGCGAGAACGAGCGCTTGAAGAGCATCGTCTCCACCAGGTGCCCGGGCACCGCCGGCGACATCCTGATGAGCTGCGCCTCCAAGATGCCCTCGATGGTGGCAGATTCTGCGGGGCAGGCGACCGCCCTCCTCGACCAGAGCGGCTTCCTCCTGGTCAAGGCGCTGCAGTCCAGCCAGCCCAGCTTCTGCGTAACCGACCCGCAGCTTCCGGACAACCCGATCGTGTACGCCAGCGATAGCTTCATCGAGCTCACCGGCTACAGCCGAGCGCAGGTCCTGGGGCGTAACTGCCGGTTCCT…
NdAUREO2bPAS	CTTCTGCGTAACCGACCCGCAGCTTCCGGACAACCCGATCGTGTACGCCAGCGATAGCTTCATCGAGCTCACCGGCTACAGCCGAGCGCAGGTCCTGGGGCGTAACTGCCGGTTCCTGCAGGGCCCCGACACCGACCCGGATGCGGTGGCGAAAATACGCAAGGGGATCGAGGAGGGGTCGGACACATCGGTGTACTTGCGGCAGTACAAGGCCGACGGCACTGTGTTCTGGAACCACGTGTTTGTGGCGGCCCTCCGTAACAGCGAGGACAAGATTATCAACTACGTTGGTATCCAGCACCCATTGGACAAGGAACCCTCCCCCGAGGTAGTTGCTTGCATCAACAACGGGGAGGAGCAGGAGCAGGAGTCCGCCCAAGAAGATGAACGCCAGATGGG…
NdAUREO3bZIP	GAGGGAGCGCAATCGGGAGCACGCGAAGCGGTCAAGGGTCCGTAAGAAGTTCCTGCTGGAGTCGCTTCAGAAGAGCGTCACCTCCTTGCAGGAGGAGAACGAGAAACTTCGGGGGGCCATCCGTGCCAACCTCGGCGTGGAGGAGGCCAACGAGCTCCTTTCGAAGACGGAGTCGTCAAGCCTCATCGCCAGTAACCCGGGGGACGCGACAAAGGTGCTGGATGACCCGGACTACTCCCTGGTGAAGGCACTGCAGACAGCCCAGCAAAACTTCGTCATCACCGACCCGACGCTGCCGGACAACCCCATCGTGTTTGCTAGCCAGGGTTTCCTCGAGCTCACGGGGTACACCCTCGATCAGGTGCTCGGCAGAAACTGCCGCTTCTTGCAGGGCCCGGA…
NdAUREO3PAS	CGTCATCACCGACCCGACGCTGCCGGACAACCCCATCGTGTTTGCTAGCCAGGGTTTCCTCGAGCTCACGGGGTACACCCTCGATCAGGTGCTCGGCAGAAACTGCCGCTTCTTGCAGGGCCCGGATACGGACCCGAAGGCCGTGGAGAAGATCAGAAAGGCTATCGAGAAGGGCATGGACACGTCGGTGTGCCTCCGCAACTACCGCGTGGACGGCGCCATGTTCTGGAACCAGTTCTTCATCGCGGCGCTCCGGGATTCCGAGGGCGCCGTGATCAACTACGTCGGGGTGCAGTGCAAGGTGGACGAGGACTTCGTCCGCGCCGTGCAGCGAACGGAAGGGGAGGATGACGGAGACGGCGAGGAGGACGAGGACGATGAGGAGGAGCAAAGTGAAAC…
NdAUREO4bZIP	GAGGAGGGAGCGAAACCGTGAGCACGCGAAGCGGTCCCGAATTCGTAAGAAGTTCATGCTGGAGTGTCTGCAAGAACAGCTTCTCGCCATGCGGAAACAAAACTTGGCCCTTCGACAGGTAGTAAAGGAGCACATGCCTGATGAGGCGGCGACCGTCTTCGAAAAGTGCATCAACGAGAAGGCGCTCGTGCTCTCCGGAAAGAGCACAGAATCGGCGCAGCCAATCCTGTCAGACGATGAAGATGAAACGAAGGAGCCAAACTGCCTGTTACTGGAGCCGGACTTTCAGCTGATGCAGGCTCTCATGGCTAGCCAGCAGAACTTCACTATCTCGGACCCTAGCATGCCGGACAATCCCATCGTCTATGCTAGCCAGGGCTTTTTGACATTGACCGGCTA…
NdAUREO4PAS	GGACAATCCCATCGTCTATGCTAGCCAGGGCTTTTTGACATTGACCGGCTACACGATCCAGAACGTCATCGGGCGAAACTGCCGCTTCTTGCAGGGGCCAGGAACGGACCCAAGGGCTATTGATATCATTCGACGGGGGGTGTTGGAGGGGAGAGATACCAGTGTGTGCCTGATGAACTACAAAGCGGACGGCACCCCGTTCTGGAACCAGTTTTTCGTCGCTGCGTTGCGGGATGACACGGGCAAGATCGTGAACTTTGTGGGAGTGCAGGGTGAGGTCCAGGAGGAAGCACAAGATCGCGAGTTCCGCGAACGATTGCGCAAGATCCCTCTGCCGGACGAGCTGATGAGGGACGACAACGATGATGCCGGAGATGAAATAAACAGGGGTGGCGGAGG…
NdAUREO5bZIP	GCGGCGGCGCAACCGCGAGCACGCCAAGCGCAGCCGCCTGCGCAAGCGGGTTCGGCTGGGCGGCCTCGAGGAGATGGTCCTGGGGCTTCGCAGGGAGAACGTCCGCCTCCGCCAGATGGTCATGACGGGCATCCCCGACCGCGCCGCCGCCATCATCCGCACGTGCGCCAAGGACAACACCAACGCCGACGTCGTGTCCAAGCAGGACGTCGTGCAGGGCATGCGCCCGGGCATGTCCGTGGGCTCGTCTTCCTCGAGCTGGAGCGCGCGGGGCGGGACGCGCAAGCGGCCCAAGGTGGAAGGAGGAAGCAGCGGCGGCGGCGGCGGCAGGAAAGACCATCGCGTGCCCTCCGCTCTCAA
NdAUREO5PAS	CATCCTCACCAACCCGAACCTCCCGGACTGCCCCATCATCTTCGCGAGCCAGGGTTTCCTCGAGCTCACCGGCTACGAGGGCAAGGACGTGATCGGCAAGAACTGCCGCTTCCTGCAGGGCCCCGGGACCGACCCGACGACGCTCTCGATCGTACGGAACAACCTCGCCGCCGGGCGCGACGTGAGCGTGTGCATCCTCAACTACAAGGAGAACGGGACGCCCTTCTGGAACCAACTCTCCATCGGGGTCCTCCTAGACGCCCACGGCCAGGTCGCAAACCATGTGGGCGTGATGTGCGAGGTCAGCCAGATGCCACCGGCAGTCTTCCATCGCCTTTTACACAGGGTGCCTCTCCCTGAGAGCCTTCTCCACGATGACTCGGGCTCCGAGAGCGAAGG…

## Sheet: Supplementary Table S7
RT-qPCR primer information
SJ00228-1F	5’- TTCCTCGAGCTGACCGGATA -3’
SJ00228-1R	5’- CAGGATGCACACGCTGGTAT -3’
SJ20355-1F	5’- CAGGAATTGCCGGTTTCTGC -3’
SJ20355-1R	5’- GGCTGCCACAAAAACGTGAT -3’
SJ17494-1F	5’- AACCGAACTGCCTGTTGCTA -3’
SJ17494-1R	5’- CTGGATTGTGTAGCCCGTCA -3’
SJ17553A-F	5’- AGGCAATCGAGGAGGGTTTG -3’
SJ17553A-R	5’- CTCGTCGCCCACTTTACACT -3’
SJ01949-1F	5’- TCAGGACGACCACTTCATGG -3’
SJ01949-1R	5’- TCAAACGTGGGATCTCGGTG -3’
SJ10847-1F	5’- CCTAGACATGGCTGCGCTTA -3’
SJ10847-1R	5’- GGATGTTCACCCTGACCCTG -3’
SJ20634A-F	5’- ATCAGGGCTAACCTTGGAGC -3’
SJ20634A-R	5’- TAGAAAGGTGTGGCTGGGGA -3’
SJ06931A-F	5’- TAGACCCTTACCGAGGCCAA -3’
SJ06931A-R	5’- ATCCCCGGGTATTGTCGGTA -3’
SJ12436A-F	5’- AGGCGACAGGATGAGAAACG -3’
SJ12436A-R	5’- GTCCGGCAACATGGAGAGAA -3’
β-actin-F	5’- GACGGGTAAGGAAGAACGG -3’
β-actin-R	5’- GGGACAACCAAAACAAGGGCAGGAT -3’
